# Supplementary material for: 7-Meth­oxy-3,4-dihydro­naphthalen-1(2H)-one
Source: Acta Crystallogr Sect E Struct Rep Online. 2011 Jun 11;67(Pt 7):o1646. doi: 10.1107/S1600536811020174 (PMC3152045; doi:10.1107/S1600536811020174)
Supplement: Supplementary file 2 [file e-67-o1646-Isup2.hkl]

# 
# h,k,l, Fc-squared, Fo-squared, sigma(Fo-squared) and status flag 
# 
data_I
_shelx_title ' HSY1045 in P2(1)/c' 
_shelx_refln_list_code          4 
_shelx_F_calc_maximum      108.40 
_exptl_crystal_F_000       376.00 
_reflns_d_resolution_high  0.7400 
 
loop_ 
 _symmetry_equiv_pos_as_xyz 
 'x, y, z' 
 '-x, y+1/2, -z+1/2' 
 '-x, -y, -z' 
 'x, -y-1/2, z-1/2' 
 
_cell_length_a     7.4303 
_cell_length_b     7.4614 
_cell_length_c    16.4393 
_cell_angle_alpha  90.000 
_cell_angle_beta   90.976 
_cell_angle_gamma  90.000 
 
_shelx_F_squared_multiplier     1.000 
 
loop_ 
 _refln_index_h 
 _refln_index_k 
 _refln_index_l 
 _refln_F_squared_calc 
 _refln_F_squared_meas 
 _refln_F_squared_sigma 
 _refln_observed_status 
   2   0   0       64.09       58.67      1.67 o 
   3   0   0       94.90       85.27      2.45 o 
   4   0   0     1346.23     1406.89     13.25 o 
   5   0   0      235.23      218.66      3.82 o 
   6   0   0      392.62      401.23      5.63 o 
   7   0   0        5.36        4.69      0.53 o 
   8   0   0        5.42        5.91      0.65 o 
   9   0   0       35.13       37.35      3.04 o 
  10   0   0       31.73       37.21      3.26 o 
   1   1   0      194.15      219.82      2.02 o 
   2   1   0      116.93      114.64      2.23 o 
   3   1   0      348.05      356.92      3.05 o 
   4   1   0      136.83      140.42      2.27 o 
   5   1   0       13.28       10.90      0.57 o 
   6   1   0      168.20      176.14      2.36 o 
   7   1   0       17.21       16.94      0.63 o 
   8   1   0       19.23       21.01      1.19 o 
   9   1   0        0.88        0.51      0.48 o 
   0   2   0     7017.04     6322.10     51.52 o 
   1   2   0      264.16      276.62      2.39 o 
   2   2   0       99.97       92.71      1.10 o 
   3   2   0       25.56       24.29      0.69 o 
   4   2   0        7.11        6.38      0.56 o 
   5   2   0      637.63      630.19      6.26 o 
   6   2   0      567.32      561.40      5.31 o 
   7   2   0        2.79        3.20      0.51 o 
   8   2   0        4.91        4.64      0.60 o 
   9   2   0       10.42       11.89      1.03 o 
   1   3   0       68.84       67.77      0.78 o 
   2   3   0      101.95      109.60      1.46 o 
   3   3   0       16.51       15.35      0.60 o 
   4   3   0        0.76        1.22      0.18 o 
   5   3   0       31.78       33.14      1.40 o 
   6   3   0       92.59       95.35      2.26 o 
   7   3   0        3.24        1.41      0.54 o 
   8   3   0        5.61        7.52      1.20 o 
   9   3   0        0.18       -0.68      0.76 o 
   0   4   0       25.16       20.75      0.84 o 
   1   4   0       25.18       20.75      0.46 o 
   2   4   0       21.94       27.68      0.76 o 
   3   4   0      102.47      111.92      1.97 o 
   4   4   0      221.84      236.82      3.30 o 
   5   4   0      210.09      215.07      4.28 o 
   6   4   0      111.14      110.22      2.49 o 
   7   4   0        6.45        6.61      0.73 o 
   8   4   0        1.32        0.60      0.52 o 
   9   4   0        0.15       -0.25      0.61 o 
   1   5   0      180.53      181.49      2.65 o 
   2   5   0        1.05        0.90      0.19 o 
   3   5   0       10.39       10.02      0.81 o 
   4   5   0        4.99        4.92      0.51 o 
   5   5   0       21.16       23.57      1.32 o 
   6   5   0        1.00        1.13      0.44 o 
   7   5   0        6.04        6.83      0.79 o 
   8   5   0       30.65       32.58      2.02 o 
   0   6   0       66.76       72.95      1.98 o 
   1   6   0       13.77       17.25      0.69 o 
   2   6   0       11.31       12.59      0.62 o 
   3   6   0       44.47       46.84      1.40 o 
   4   6   0        5.48        5.48      0.57 o 
   5   6   0        0.77        1.03      0.89 o 
   6   6   0        8.94        8.81      1.12 o 
   7   6   0        0.21        1.02      0.78 o 
   8   6   0       10.97       12.28      1.39 o 
   1   7   0      129.27      127.10      2.52 o 
   2   7   0        3.11        3.04      0.50 o 
   3   7   0        0.05        0.31      0.59 o 
   4   7   0        2.70        4.61      0.88 o 
   5   7   0       28.10       29.90      4.38 o 
   6   7   0        0.46        0.97      0.70 o 
   7   7   0        3.23        2.21      2.27 o 
   0   8   0        8.18        7.57      1.40 o 
   1   8   0        6.48        6.78      0.92 o 
   2   8   0       29.31       29.42      1.77 o 
   3   8   0        5.39        5.23      0.92 o 
   4   8   0        7.54        7.72      1.06 o 
   5   8   0        1.55        2.72      0.81 o 
   6   8   0       14.22       15.96      3.08 o 
   1   9   0        4.80        6.16      1.09 o 
   2   9   0        0.15        0.68      0.67 o 
   3   9   0        4.32        3.88      0.88 o 
   4   9   0        3.17        4.30      1.13 o 
   0  10   0        0.51        2.41      1.12 o 
   1  10   0        0.17       -0.22      0.73 o 
  -9   1   1        0.00        0.00      0.57 o 
  -8   1   1        0.26       -0.15      0.40 o 
  -7   1   1        6.97        7.03      0.44 o 
  -6   1   1      281.45      276.83      3.40 o 
  -5   1   1        0.16        0.25      0.19 o 
  -4   1   1        1.92        2.18      0.29 o 
  -3   1   1      325.75      327.40      3.30 o 
  -2   1   1      824.15      801.03      6.02 o 
  -1   1   1      307.24      301.93      2.79 o 
   1   1   1       76.06       75.41      1.44 o 
   2   1   1       84.73       80.78      1.56 o 
   3   1   1       42.52       41.26      0.66 o 
   4   1   1       29.02       24.68      0.71 o 
   5   1   1       77.80       67.97      1.38 o 
   6   1   1      133.42      131.35      2.14 o 
   7   1   1        1.41        0.76      0.28 o 
   8   1   1       17.05       16.23      0.70 o 
   9   1   1        0.75        1.04      0.48 o 
  -9   2   1        1.79        1.38      1.05 o 
  -8   2   1        2.66        3.33      0.79 o 
  -7   2   1       60.98       62.58      1.90 o 
  -6   2   1      346.53      327.76      2.83 o 
  -5   2   1       27.65       23.55      1.20 o 
  -4   2   1      147.69      142.67      1.95 o 
  -3   2   1      219.71      211.72      3.66 o 
  -2   2   1      293.50      320.31      3.65 o 
  -1   2   1     1549.14     1571.95     15.70 o 
   0   2   1    11751.34    10367.59     89.42 o 
   1   2   1      106.80       97.08      1.83 o 
   2   2   1      169.30      173.08      1.84 o 
   3   2   1      291.57      315.07      4.06 o 
   4   2   1      750.13      811.52      6.25 o 
   5   2   1      180.24      170.92      2.38 o 
   6   2   1      266.31      258.54      3.25 o 
   7   2   1       15.24       13.56      0.79 o 
   8   2   1        0.05       -0.25      0.43 o 
   9   2   1        0.16        0.88      0.50 o 
  -9   3   1        4.17        3.79      0.95 o 
  -8   3   1       21.43       22.23      2.62 o 
  -7   3   1        2.76        2.64      0.69 o 
  -6   3   1      126.59      118.90      3.15 o 
  -5   3   1        1.90        1.19      0.82 o 
  -4   3   1        1.08        1.13      0.32 o 
  -3   3   1       74.60       79.75      1.52 o 
  -2   3   1       55.74       62.16      0.82 o 
  -1   3   1      338.99      346.09      2.46 o 
   0   3   1       50.96       46.73      0.78 o 
   1   3   1      983.32      935.81      6.35 o 
   2   3   1        0.92        1.20      0.23 o 
   3   3   1        1.66        2.18      0.27 o 
   4   3   1      161.35      159.12      1.82 o 
   5   3   1       68.92       75.04      1.42 o 
   6   3   1       40.62       39.81      1.27 o 
   7   3   1        0.00       -0.13      0.44 o 
   8   3   1        0.01        0.82      0.49 o 
   9   3   1        0.03        0.00      0.52 o 
  -9   4   1        4.11        4.82      0.80 o 
  -8   4   1        1.51        1.59      0.55 o 
  -7   4   1       36.55       37.54      2.33 o 
  -6   4   1        2.39        2.68      0.46 o 
  -5   4   1      136.93      141.10      3.98 o 
  -4   4   1        0.29        0.79      0.41 o 
  -3   4   1        4.37        2.63      0.38 o 
  -2   4   1       32.59       40.86      0.73 o 
  -1   4   1      332.55      333.63      2.65 o 
   0   4   1       78.52       84.73      1.24 o 
   1   4   1        0.00        0.54      0.20 o 
   2   4   1      213.68      217.97      3.39 o 
   3   4   1       18.88       19.99      0.83 o 
   4   4   1        0.25        1.10      0.24 o 
   5   4   1      178.12      172.09      2.64 o 
   6   4   1      215.61      221.54      3.54 o 
   7   4   1       18.97       17.12      1.25 o 
   8   4   1        3.42        3.06      0.67 o 
   9   4   1        1.21        1.04      0.85 o 
  -8   5   1        0.20       -0.04      0.68 o 
  -7   5   1        4.28        3.47      0.64 o 
  -6   5   1       11.11       11.68      0.87 o 
  -5   5   1        0.01        0.41      0.37 o 
  -4   5   1        5.54        5.09      0.54 o 
  -3   5   1        1.71        1.53      0.29 o 
  -2   5   1       16.13       17.40      0.52 o 
  -1   5   1       63.53       62.38      1.24 o 
   0   5   1      111.27      109.50      1.60 o 
   1   5   1      154.11      163.52      2.07 o 
   2   5   1       12.88       10.72      0.40 o 
   3   5   1        5.87        3.40      0.43 o 
   4   5   1       19.73       18.64      0.93 o 
   5   5   1      156.44      148.65      2.83 o 
   6   5   1        2.98        3.30      0.64 o 
   7   5   1        5.64        4.93      0.68 o 
   8   5   1        0.32        0.35      0.77 o 
  -8   6   1        2.45        2.74      1.19 o 
  -7   6   1       43.40       47.59      2.46 o 
  -6   6   1        0.69        0.77      0.70 o 
  -5   6   1       66.43       65.61      2.53 o 
  -4   6   1        1.14        1.65      0.58 o 
  -3   6   1        0.00        0.30      0.28 o 
  -2   6   1        1.73        3.76      0.39 o 
  -1   6   1       72.26       82.16      1.53 o 
   0   6   1       19.80       22.38      0.77 o 
   1   6   1      317.23      310.93      3.32 o 
   2   6   1       58.67       68.22      1.67 o 
   3   6   1       22.19       21.60      0.99 o 
   4   6   1        4.19        3.43      0.53 o 
   5   6   1        0.62        1.97      0.52 o 
   6   6   1        1.42        2.47      0.87 o 
   7   6   1        7.80        8.75      2.14 o 
   8   6   1        3.44        4.43      0.95 o 
  -7   7   1        6.48       10.10      1.23 o 
  -6   7   1        1.16        1.09      0.65 o 
  -5   7   1        1.54        2.76      0.77 o 
  -4   7   1        1.43        2.82      0.73 o 
  -3   7   1        0.01        0.25      0.72 o 
  -2   7   1        4.99        3.71      0.55 o 
  -1   7   1        5.17        5.65      0.61 o 
   0   7   1        2.73        2.63      0.64 o 
   1   7   1        4.82        5.13      0.49 o 
   2   7   1        7.48        7.20      0.63 o 
   3   7   1       16.06       14.55      2.38 o 
   4   7   1        5.17        5.64      0.89 o 
   5   7   1        2.49        3.21      0.84 o 
   6   7   1       14.25       15.36      1.45 o 
   7   7   1        1.64        2.33      0.82 o 
  -6   8   1        0.23        0.59      0.77 o 
  -5   8   1        8.75        9.41      1.43 o 
  -4   8   1        7.68       10.59      1.25 o 
  -3   8   1        0.40        1.36      0.72 o 
  -2   8   1       10.76        9.99      1.12 o 
  -1   8   1        7.86        9.18      1.06 o 
   0   8   1        6.79        6.05      0.95 o 
   1   8   1       51.58       47.38      3.11 o 
   2   8   1       58.17       59.87      2.50 o 
   3   8   1       20.89       19.73      1.51 o 
   4   8   1        0.34        0.69      0.67 o 
   5   8   1        2.27        2.60      0.75 o 
   6   8   1        8.93        9.73      1.29 o 
  -4   9   1        1.87        3.48      1.02 o 
  -3   9   1        0.08        0.40      0.84 o 
  -2   9   1        0.10        0.29      0.76 o 
  -1   9   1        1.84        2.66      1.41 o 
   0   9   1        0.41        1.04      0.64 o 
   1   9   1        5.14        4.81      0.95 o 
   2   9   1        1.31        1.90      0.75 o 
   3   9   1        6.31        7.74      1.11 o 
   4   9   1        4.18        2.77      0.90 o 
  -1  10   1        1.43        0.45      0.83 o 
   0  10   1        0.79        1.28      0.70 o 
   1  10   1        5.25        5.22      1.01 o 
 -10   0   2       21.02       20.57      2.44 o 
  -9   0   2       27.30       25.20      2.51 o 
  -8   0   2       10.68        9.84      1.01 o 
  -7   0   2      779.49      775.95     12.89 o 
  -6   0   2     2372.19     2248.29     17.06 o 
  -5   0   2        5.28        4.54      0.41 o 
  -4   0   2       50.93       65.36      1.67 o 
  -3   0   2      614.49      596.76      6.17 o 
  -2   0   2        6.56       11.03      0.76 o 
  -1   0   2      998.44     1030.06     12.50 o 
   1   0   2     1714.75     1833.98     21.58 o 
   2   0   2      405.22      439.94      4.37 o 
   3   0   2     1416.76     1490.77     13.21 o 
   4   0   2     1353.25     1467.73     22.19 o 
   5   0   2      213.47      210.28      5.17 o 
   6   0   2        0.18       -0.68      0.68 o 
   7   0   2        1.72        1.37      0.44 o 
   8   0   2        0.48        0.44      0.44 o 
   9   0   2       84.21      100.26      2.58 o 
  -9   1   2        2.41        2.12      0.77 o 
  -8   1   2       21.31       20.11      1.49 o 
  -7   1   2       52.41       50.81      1.34 o 
  -6   1   2      600.04      577.88      4.76 o 
  -5   1   2       11.78       14.16      0.46 o 
  -4   1   2        0.05        0.13      0.16 o 
  -3   1   2       97.71      108.34      1.16 o 
  -2   1   2     3076.91     3095.89     37.72 o 
  -1   1   2     6135.84     6408.40    159.09 o 
   0   1   2     2467.57     2440.72     18.49 o 
   1   1   2     1529.68     1531.06     13.07 o 
   2   1   2     1560.69     1576.13     11.31 o 
   3   1   2       44.72       44.08      1.24 o 
   4   1   2        1.86        1.27      0.20 o 
   5   1   2      158.04      170.48      1.94 o 
   6   1   2       56.87       55.45      1.66 o 
   7   1   2       38.94       35.76      1.20 o 
   8   1   2       12.63       13.93      0.67 o 
   9   1   2        9.07       12.10      0.87 o 
  -9   2   2        3.32        4.30      0.92 o 
  -8   2   2        5.79        7.11      0.95 o 
  -7   2   2       82.45       77.98      2.67 o 
  -6   2   2      253.57      257.12      3.42 o 
  -5   2   2        0.26        0.35      0.20 o 
  -4   2   2       34.18       35.23      0.88 o 
  -3   2   2       12.25       16.78      1.01 o 
  -2   2   2      983.08     1008.28      5.94 o 
  -1   2   2     6878.85     7448.98     56.88 o 
   0   2   2     4737.13     4615.35     62.18 o 
   1   2   2       65.24       72.17      2.46 o 
   2   2   2       48.61       47.62      1.12 o 
   3   2   2       44.25       46.05      0.83 o 
   4   2   2      197.72      218.18      2.01 o 
   5   2   2       33.16       30.66      0.97 o 
   6   2   2        3.66        2.80      0.43 o 
   7   2   2        2.78        2.66      0.72 o 
   8   2   2        0.77       -0.14      0.51 o 
   9   2   2       44.06       47.65      1.66 o 
  -9   3   2        0.11        0.19      0.69 o 
  -8   3   2       30.94       33.76      1.94 o 
  -7   3   2        4.60        5.07      1.31 o 
  -6   3   2        2.84        2.31      0.61 o 
  -5   3   2        4.44        4.62      0.65 o 
  -4   3   2        5.51        6.78      2.12 o 
  -3   3   2        5.94        6.45      0.37 o 
  -2   3   2       18.79       23.83      0.53 o 
  -1   3   2        2.56        6.07      0.25 o 
   0   3   2       46.59       53.12      0.85 o 
   1   3   2      178.64      180.02      1.90 o 
   2   3   2       23.93       28.19      0.60 o 
   3   3   2       16.15       20.47      0.57 o 
   4   3   2      103.38      105.23      1.74 o 
   5   3   2      527.14      514.83      4.39 o 
   6   3   2        6.76        7.67      0.54 o 
   7   3   2        0.55        0.40      0.37 o 
   8   3   2       36.48       37.13      1.26 o 
   9   3   2       12.73       12.65      1.20 o 
  -9   4   2        2.27        2.59      0.94 o 
  -8   4   2        8.57       11.43      1.00 o 
  -7   4   2        0.01       -0.15      0.44 o 
  -6   4   2        0.38        0.25      0.38 o 
  -5   4   2       33.86       37.40      1.29 o 
  -4   4   2       18.84       19.18      0.85 o 
  -3   4   2      215.00      236.26      2.27 o 
  -2   4   2      270.17      288.95      2.17 o 
  -1   4   2      537.35      605.03      4.04 o 
   0   4   2      426.84      451.96      4.20 o 
   1   4   2      372.46      359.36      3.19 o 
   2   4   2       30.39       35.29      0.91 o 
   3   4   2        2.10        3.44      0.37 o 
   4   4   2       83.57       84.17      1.33 o 
   5   4   2      444.19      438.09      4.10 o 
   6   4   2      132.77      126.41      2.11 o 
   7   4   2       26.05       26.70      1.19 o 
   8   4   2       22.79       22.47      1.16 o 
   9   4   2        1.10        1.59      0.62 o 
  -8   5   2        0.48        1.95      0.81 o 
  -7   5   2        6.42        6.47      1.00 o 
  -6   5   2        7.20        6.53      0.91 o 
  -5   5   2       17.63       18.01      0.94 o 
  -4   5   2        6.90        5.47      0.52 o 
  -3   5   2       14.02       14.63      0.55 o 
  -2   5   2       79.24       87.15      1.20 o 
  -1   5   2       58.45       64.39      1.17 o 
   0   5   2        8.19        6.71      0.45 o 
   1   5   2       12.34       14.18      0.59 o 
   2   5   2        1.70        2.83      0.40 o 
   3   5   2       13.54       12.38      0.72 o 
   4   5   2       19.66       20.97      0.79 o 
   5   5   2        0.12        1.41      0.60 o 
   6   5   2        0.29        0.44      0.44 o 
   7   5   2        0.86        0.69      0.56 o 
   8   5   2        0.03        0.09      0.50 o 
  -8   6   2        0.06        0.90      0.92 o 
  -7   6   2        0.04       -0.43      0.73 o 
  -6   6   2       40.34       40.73      2.13 o 
  -5   6   2       28.98       30.14      2.17 o 
  -4   6   2        1.36        1.08      0.53 o 
  -3   6   2       42.38       41.80      1.58 o 
  -2   6   2        0.57        0.00      0.43 o 
  -1   6   2       46.70       48.08      1.13 o 
   0   6   2       35.57       33.49      0.92 o 
   1   6   2       72.85       72.31      3.01 o 
   2   6   2      192.54      181.16      2.95 o 
   3   6   2       13.75       15.09      0.84 o 
   4   6   2       39.90       43.22      1.49 o 
   5   6   2       79.79       78.22      2.12 o 
   6   6   2       54.01       52.76      1.84 o 
   7   6   2       14.06       17.17      1.54 o 
   8   6   2       10.76        8.53      1.23 o 
  -7   7   2       18.10       18.14      1.62 o 
  -6   7   2        0.72        1.02      0.78 o 
  -5   7   2       34.70       34.71      2.40 o 
  -4   7   2        0.32        0.80      0.66 o 
  -3   7   2        1.91        1.71      0.52 o 
  -2   7   2        0.41        0.29      0.38 o 
  -1   7   2       34.74       33.46      1.31 o 
   0   7   2        8.76        8.30      0.72 o 
   1   7   2       16.12       15.49      0.89 o 
   2   7   2        7.50        9.03      0.74 o 
   3   7   2        6.01        6.52      1.01 o 
   4   7   2       38.96       36.48      1.96 o 
   5   7   2        3.62        3.93      0.87 o 
   6   7   2       19.97       21.06      1.65 o 
   7   7   2        0.62        0.06      0.71 o 
  -6   8   2        3.11        3.52      1.42 o 
  -5   8   2        1.67        3.84      1.79 o 
  -4   8   2       30.23       35.29      2.08 o 
  -3   8   2        0.22       -0.08      0.55 o 
  -2   8   2        0.39        1.09      0.44 o 
  -1   8   2        1.38        0.26      0.44 o 
   0   8   2       67.12       71.52      2.71 o 
   1   8   2        4.03        5.11      0.91 o 
   2   8   2        8.78        9.30      1.07 o 
   3   8   2        6.08        5.71      1.21 o 
   4   8   2        1.83        2.53      0.86 o 
   5   8   2        5.11        4.77      0.93 o 
   6   8   2        0.01        0.09      1.11 o 
  -4   9   2        7.92       10.56      1.35 o 
  -3   9   2       10.56       11.67      1.32 o 
  -2   9   2        4.53        5.29      1.00 o 
  -1   9   2        0.48       -0.47      1.58 o 
   0   9   2        0.00       -0.74      0.74 o 
   1   9   2        3.59        3.45      0.93 o 
   2   9   2        1.88        1.92      0.83 o 
   3   9   2        1.78        2.77      0.92 o 
   4   9   2        1.56        1.10      0.63 o 
   0  10   2        1.45        1.68      1.11 o 
  -9   1   3        1.53        2.32      0.74 o 
  -8   1   3       18.61       19.61      1.50 o 
  -7   1   3        0.44        1.92      0.93 o 
  -6   1   3       19.44       19.16      0.70 o 
  -5   1   3       13.19       11.40      0.49 o 
  -4   1   3        9.34       10.38      0.63 o 
  -3   1   3       60.58       60.46      0.86 o 
  -2   1   3      442.75      442.57      4.69 o 
  -1   1   3     5264.51     5177.32     41.75 o 
   0   1   3     1394.18     1429.64      8.09 o 
   1   1   3      146.39      152.94      1.94 o 
   2   1   3      290.37      292.62      3.36 o 
   3   1   3      501.18      533.57      3.97 o 
   4   1   3      251.59      266.83      2.86 o 
   5   1   3       15.78       13.77      0.51 o 
   6   1   3        8.50       10.14      0.91 o 
   7   1   3       23.29       19.86      0.93 o 
   8   1   3        0.91        2.17      0.43 o 
   9   1   3       15.22       17.94      1.03 o 
  -9   2   3        6.52        7.86      1.14 o 
  -8   2   3        0.23        0.75      0.57 o 
  -7   2   3      262.39      266.51      5.91 o 
  -6   2   3      204.46      205.91      4.19 o 
  -5   2   3      142.47      136.41      2.08 o 
  -4   2   3        9.36       14.01      0.62 o 
  -3   2   3      455.48      500.40      3.68 o 
  -2   2   3        4.73        5.58      0.26 o 
  -1   2   3     1090.02     1110.33      6.60 o 
   0   2   3      188.63      209.31      2.37 o 
   1   2   3      212.21      226.98      2.33 o 
   2   2   3      307.71      323.11      3.33 o 
   3   2   3        6.53        3.44      0.45 o 
   4   2   3        1.38        3.07      0.23 o 
   5   2   3       79.42       77.47      2.05 o 
   6   2   3       30.11       29.96      1.05 o 
   7   2   3       64.60       57.09      1.57 o 
   8   2   3       11.63       10.97      0.81 o 
   9   2   3       22.96       28.82      1.32 o 
  -9   3   3        0.07        1.37      0.79 o 
  -8   3   3        0.03        1.29      0.77 o 
  -7   3   3        3.02        3.41      0.96 o 
  -6   3   3       98.28       92.64      2.77 o 
  -5   3   3        5.29        4.66      0.69 o 
  -4   3   3       85.89       79.55      1.86 o 
  -3   3   3       71.02       93.41      1.68 o 
  -2   3   3      735.01      743.51      5.40 o 
  -1   3   3      717.22      736.87      4.49 o 
   0   3   3     1317.71     1360.92      8.82 o 
   1   3   3        2.22        3.36      0.24 o 
   2   3   3       83.20       73.61      1.31 o 
   3   3   3       14.75       17.53      0.48 o 
   4   3   3       18.40       18.82      0.68 o 
   5   3   3      130.58      124.30      1.88 o 
   6   3   3       10.91        9.05      0.60 o 
   7   3   3        0.02        0.36      0.39 o 
   8   3   3       20.73       20.37      0.96 o 
   9   3   3        6.45        6.63      0.67 o 
  -9   4   3        0.02        0.31      1.49 o 
  -8   4   3        3.01        3.42      0.87 o 
  -7   4   3        1.10        1.28      0.58 o 
  -6   4   3        2.24        2.12      0.44 o 
  -5   4   3       13.10       13.04      0.79 o 
  -4   4   3       13.57       13.52      0.71 o 
  -3   4   3        0.00        0.61      0.19 o 
  -2   4   3      494.77      485.41      3.54 o 
  -1   4   3     1946.62     1960.51     12.38 o 
   0   4   3      353.86      375.75      3.19 o 
   1   4   3      282.45      285.14      2.88 o 
   2   4   3       22.31       23.63      0.75 o 
   3   4   3      155.77      155.03      2.00 o 
   4   4   3       61.52       63.09      1.08 o 
   5   4   3       29.68       29.99      0.98 o 
   6   4   3        5.51        4.93      0.52 o 
   7   4   3       71.25       71.23      1.87 o 
   8   4   3        4.45        3.63      0.54 o 
   9   4   3        3.56        2.31      0.79 o 
  -8   5   3       18.87       21.09      2.37 o 
  -7   5   3       18.21       16.46      1.43 o 
  -6   5   3       64.85       61.60      7.89 o 
  -5   5   3       43.25       43.81      1.96 o 
  -4   5   3        4.41        4.27      0.54 o 
  -3   5   3        0.33        0.08      0.16 o 
  -2   5   3      114.64      117.49      1.45 o 
  -1   5   3       73.52       67.07      0.99 o 
   0   5   3      173.47      165.56      2.13 o 
   1   5   3       23.20       27.23      0.99 o 
   2   5   3       24.32       28.01      1.03 o 
   3   5   3       46.59       46.66      1.21 o 
   4   5   3       36.09       34.97      0.95 o 
   5   5   3       82.96       81.08      1.84 o 
   6   5   3        4.20        4.19      0.56 o 
   7   5   3       14.14       14.94      0.94 o 
   8   5   3        6.39        7.11      0.82 o 
  -7   6   3        0.22       -0.22      0.72 o 
  -6   6   3       14.33       11.94      1.20 o 
  -5   6   3      123.24      119.64      4.51 o 
  -4   6   3       30.68       29.99      1.32 o 
  -3   6   3        0.31        0.22      0.51 o 
  -2   6   3        6.80        7.51      0.96 o 
  -1   6   3        6.88        7.67      0.65 o 
   0   6   3        0.50        0.49      0.43 o 
   1   6   3       62.22       64.45      1.99 o 
   2   6   3       24.88       28.28      1.14 o 
   3   6   3        0.40        0.26      0.37 o 
   4   6   3      167.74      162.19      3.01 o 
   5   6   3      126.87      122.57      2.71 o 
   6   6   3       18.27       18.11      1.70 o 
   7   6   3        2.57        3.18      0.65 o 
  -7   7   3        3.40        3.47      0.97 o 
  -6   7   3        7.03        8.52      1.19 o 
  -5   7   3       13.80       12.14      1.55 o 
  -4   7   3       11.13       12.44      1.58 o 
  -3   7   3       25.68       27.80      1.57 o 
  -2   7   3        2.49        3.11      0.60 o 
  -1   7   3        1.02        1.06      0.44 o 
   0   7   3       36.47       32.68      2.04 o 
   1   7   3       23.53       22.72      1.74 o 
   2   7   3       20.54       21.57      1.06 o 
   3   7   3       18.31       15.83      1.16 o 
   4   7   3        0.00        0.07      0.49 o 
   5   7   3        0.18        1.03      0.67 o 
   6   7   3        4.19        6.10      1.09 o 
   7   7   3        2.05        1.51      0.79 o 
  -5   8   3       44.31       38.03      2.19 o 
  -4   8   3       31.10       28.72      1.87 o 
  -3   8   3        1.16        0.86      0.51 o 
  -2   8   3        5.20        4.92      0.67 o 
  -1   8   3        1.10        1.09      0.69 o 
   0   8   3       41.54       41.97      2.95 o 
   1   8   3       35.76       37.68      1.97 o 
   2   8   3        0.61       -0.41      1.31 o 
   3   8   3        1.74        1.56      0.73 o 
   4   8   3       14.31       14.36      1.40 o 
   5   8   3       20.82       18.55      2.66 o 
  -4   9   3        7.12        5.16      1.02 o 
  -3   9   3        5.95        6.04      1.07 o 
  -2   9   3        3.15        3.17      0.85 o 
  -1   9   3        6.83        7.55      1.13 o 
   0   9   3        1.55        3.26      1.93 o 
   1   9   3        0.82        0.53      0.66 o 
   2   9   3        0.21       -0.02      0.66 o 
   3   9   3        1.51        0.83      0.87 o 
   4   9   3        0.03        0.59      0.75 o 
  -9   0   4        3.37        3.10      1.22 o 
  -8   0   4       47.49       53.19      3.28 o 
  -7   0   4       58.68       55.81      3.08 o 
  -6   0   4       39.28       36.36      2.25 o 
  -5   0   4      261.77      247.05      3.31 o 
  -4   0   4      428.74      371.12      7.20 o 
  -3   0   4     2025.39     2142.24     18.51 o 
  -2   0   4     1079.71     1087.74     11.73 o 
  -1   0   4      818.21      921.45      5.87 o 
   0   0   4     2913.82     2501.05     29.92 o 
   1   0   4      129.90      117.93      3.57 o 
   2   0   4      197.56      197.40      2.49 o 
   3   0   4     1579.89     1616.07     14.42 o 
   4   0   4       69.44       76.46      1.67 o 
   5   0   4       63.42       57.23      1.56 o 
   6   0   4       14.33       12.17      0.78 o 
   7   0   4       64.33       52.33      2.92 o 
   8   0   4        2.50        2.16      0.64 o 
   9   0   4       14.02       13.94      1.04 o 
  -9   1   4        7.42        7.66      1.13 o 
  -8   1   4        3.78        5.61      0.93 o 
  -7   1   4      357.41      346.29      5.94 o 
  -6   1   4       42.33       44.88      1.81 o 
  -5   1   4        5.02        3.69      0.56 o 
  -4   1   4      150.28      170.18      3.02 o 
  -3   1   4      135.77      160.58      3.13 o 
  -2   1   4      182.31      188.37      2.05 o 
  -1   1   4      508.57      527.13      2.93 o 
   0   1   4      737.46      741.83      5.66 o 
   1   1   4      520.57      536.15      4.20 o 
   2   1   4      419.47      473.30      4.05 o 
   3   1   4     2549.39     2765.79     16.80 o 
   4   1   4      277.13      308.09      2.84 o 
   5   1   4       18.87       20.61      0.65 o 
   6   1   4        1.76        0.48      0.32 o 
   7   1   4        6.55        8.24      0.66 o 
   8   1   4        0.22        0.64      0.41 o 
   9   1   4        9.98       11.97      0.78 o 
  -9   2   4       19.19       18.35      1.61 o 
  -8   2   4      121.00      127.18      4.80 o 
  -7   2   4       94.35       98.29      3.01 o 
  -6   2   4       78.45       76.50      2.44 o 
  -5   2   4       61.30       62.54      1.99 o 
  -4   2   4       42.69       36.06      1.69 o 
  -3   2   4       60.77       77.76      1.10 o 
  -2   2   4      103.75      106.91      1.31 o 
  -1   2   4      383.68      398.82      3.86 o 
   0   2   4      201.09      212.95      2.63 o 
   1   2   4       99.43      102.94      1.70 o 
   2   2   4        0.89        0.69      0.20 o 
   3   2   4     1216.28     1254.31      9.83 o 
   4   2   4        5.29        4.70      0.48 o 
   5   2   4       23.88       24.68      0.62 o 
   6   2   4        7.14        6.95      0.58 o 
   7   2   4      112.36      104.60      2.17 o 
   8   2   4        0.37        0.95      0.47 o 
   9   2   4       32.46       40.20      1.39 o 
  -9   3   4        5.22        8.05      1.17 o 
  -8   3   4       15.55       19.37      1.51 o 
  -7   3   4       19.01       22.03      1.54 o 
  -6   3   4        0.53        0.13      0.53 o 
  -5   3   4       58.42       63.81      2.12 o 
  -4   3   4       10.34       11.28      0.59 o 
  -3   3   4       55.30       72.33      1.16 o 
  -2   3   4      692.96      780.94      6.07 o 
  -1   3   4     2891.24     2930.25     24.62 o 
   0   3   4       10.09        8.65      0.50 o 
   1   3   4        6.45        6.17      0.53 o 
   2   3   4        0.10        0.20      0.18 o 
   3   3   4       72.07       71.37      1.11 o 
   4   3   4        1.04        0.70      0.26 o 
   5   3   4        0.01        0.38      0.47 o 
   6   3   4       17.77       16.48      0.75 o 
   7   3   4       64.48       56.69      1.46 o 
   8   3   4        7.37        9.71      0.76 o 
   9   3   4        4.60        6.38      0.67 o 
  -9   4   4        7.09        7.51      1.13 o 
  -8   4   4       17.12       18.51      1.57 o 
  -7   4   4       59.40       59.47      2.04 o 
  -6   4   4       14.57       13.90      1.07 o 
  -5   4   4       47.00       44.66      1.38 o 
  -4   4   4        1.74        1.04      0.24 o 
  -3   4   4       59.13       54.95      0.97 o 
  -2   4   4      302.40      295.97      3.10 o 
  -1   4   4      536.44      561.29      3.54 o 
   0   4   4      102.04      106.33      1.58 o 
   1   4   4      592.33      572.32      3.80 o 
   2   4   4      203.30      206.84      2.74 o 
   3   4   4       78.47       88.52      1.28 o 
   4   4   4        0.20        0.69      0.25 o 
   5   4   4        6.76        5.44      0.51 o 
   6   4   4       24.15       22.82      0.92 o 
   7   4   4       11.35       10.42      0.71 o 
   8   4   4       11.35       14.24      0.95 o 
   9   4   4       29.16       32.80      1.83 o 
  -8   5   4        1.65        4.09      0.94 o 
  -7   5   4        1.63        1.46      0.62 o 
  -6   5   4        0.60        1.49      0.68 o 
  -5   5   4       25.59       29.71      3.60 o 
  -4   5   4       12.98       11.13      0.72 o 
  -3   5   4        0.21        0.17      0.19 o 
  -2   5   4        0.26        0.56      0.32 o 
  -1   5   4      283.82      291.06      3.00 o 
   0   5   4        7.98        7.81      0.58 o 
   1   5   4      231.96      256.48      3.40 o 
   2   5   4       41.41       41.98      1.17 o 
   3   5   4       15.92       17.49      0.77 o 
   4   5   4       14.13       14.40      0.59 o 
   5   5   4      189.77      189.54      2.60 o 
   6   5   4        5.73        6.00      0.55 o 
   7   5   4        7.83        8.84      0.77 o 
   8   5   4        5.91        5.38      0.83 o 
  -7   6   4        6.05        6.61      0.99 o 
  -6   6   4        2.22        3.38      0.86 o 
  -5   6   4       33.19       33.13      1.83 o 
  -4   6   4       26.08       22.70      1.18 o 
  -3   6   4       83.96       84.39      2.15 o 
  -2   6   4      199.32      195.77      3.22 o 
  -1   6   4      182.16      194.28      3.12 o 
   0   6   4        6.49        7.05      0.61 o 
   1   6   4       71.44       68.62      1.77 o 
   2   6   4       25.92       25.28      1.10 o 
   3   6   4       10.52       10.79      0.77 o 
   4   6   4       93.84       92.35      2.25 o 
   5   6   4        9.18       10.89      0.90 o 
   6   6   4        1.41        2.33      0.62 o 
   7   6   4        0.20       -0.56      0.56 o 
  -7   7   4        3.66        4.11      1.00 o 
  -6   7   4        6.88        7.31      1.04 o 
  -5   7   4       27.06       30.26      1.89 o 
  -4   7   4       17.32       14.27      1.04 o 
  -3   7   4        0.01        0.47      0.46 o 
  -2   7   4       42.29       42.07      1.56 o 
  -1   7   4        8.84       12.02      0.86 o 
   0   7   4       78.84       75.96      2.99 o 
   1   7   4       21.10       20.86      1.06 o 
   2   7   4        0.10        0.12      0.38 o 
   3   7   4        1.63        1.01      0.42 o 
   4   7   4        8.31        8.24      0.84 o 
   5   7   4        0.30        0.42      0.54 o 
   6   7   4        4.64        6.60      1.14 o 
  -5   8   4        1.96        3.54      0.90 o 
  -4   8   4        2.04        1.97      0.83 o 
  -3   8   4        1.39        0.48      0.71 o 
  -2   8   4        0.31       -0.29      0.58 o 
  -1   8   4       14.66       16.81      1.09 o 
   0   8   4        9.85       10.62      0.89 o 
   1   8   4        3.96        2.63      0.55 o 
   2   8   4        0.08        0.18      0.45 o 
   3   8   4       21.14       20.26      1.53 o 
   4   8   4       35.59       33.24      1.97 o 
   5   8   4        0.08        1.48      0.79 o 
  -4   9   4        0.85        1.07      0.90 o 
  -3   9   4        0.09       -0.45      0.52 o 
  -2   9   4        6.48        7.82      1.07 o 
  -1   9   4        0.51        0.47      1.08 o 
   0   9   4        0.57        2.83      0.82 o 
   1   9   4        2.21        1.50      0.70 o 
   2   9   4        5.41        4.82      0.90 o 
   3   9   4        0.06       -0.42      0.68 o 
   4   9   4        9.17        7.93      1.22 o 
  -9   1   5       13.33       16.03      1.50 o 
  -8   1   5        4.37        2.99      0.75 o 
  -7   1   5      203.41      190.40      4.22 o 
  -6   1   5       20.26       20.81      2.65 o 
  -5   1   5       10.92       10.10      0.45 o 
  -4   1   5       32.81       38.07      1.11 o 
  -3   1   5      423.55      464.70      4.46 o 
  -2   1   5      271.01      301.15      2.86 o 
  -1   1   5      517.37      537.25      3.33 o 
   0   1   5       29.38       32.39      0.42 o 
   1   1   5       85.07       90.41      2.15 o 
   2   1   5      587.35      623.17      5.09 o 
   3   1   5      792.43      845.32      7.08 o 
   4   1   5        3.62        5.20      0.35 o 
   5   1   5        1.03        1.12      0.25 o 
   6   1   5       15.49       13.10      0.75 o 
   7   1   5       12.98        9.05      1.04 o 
   8   1   5        1.29        1.45      0.48 o 
   9   1   5       12.95       12.94      0.79 o 
  -9   2   5        0.49        2.64      0.78 o 
  -8   2   5        4.45        5.83      1.00 o 
  -7   2   5        3.25        3.19      0.74 o 
  -6   2   5        0.41        0.78      0.48 o 
  -5   2   5        2.83        2.49      0.53 o 
  -4   2   5       99.38       88.55      1.19 o 
  -3   2   5      252.37      270.66      2.54 o 
  -2   2   5       39.59       42.82      0.68 o 
  -1   2   5       47.02       48.85      0.80 o 
   0   2   5     1470.19     1460.67     12.29 o 
   1   2   5     1167.35     1232.18      9.22 o 
   2   2   5       13.81       22.03      0.60 o 
   3   2   5       52.38       61.87      1.55 o 
   4   2   5        5.91        4.94      0.33 o 
   5   2   5       92.14       84.40      2.11 o 
   6   2   5       31.30       25.87      0.87 o 
   7   2   5       18.11       18.48      0.86 o 
   8   2   5        2.74        3.60      0.48 o 
   9   2   5        3.22        4.27      0.58 o 
  -9   3   5        7.89       11.79      1.35 o 
  -8   3   5        1.06        1.07      0.65 o 
  -7   3   5      205.67      207.11      4.63 o 
  -6   3   5       54.53       55.68      2.13 o 
  -5   3   5        4.69        5.67      0.86 o 
  -4   3   5        5.04        6.15      0.33 o 
  -3   3   5      188.34      192.07      2.14 o 
  -2   3   5       79.43       76.51      1.28 o 
  -1   3   5       91.04       97.16      1.56 o 
   0   3   5      243.13      261.74      2.33 o 
   1   3   5      638.04      689.06     10.07 o 
   2   3   5      217.08      229.67      2.53 o 
   3   3   5      250.46      257.02      2.45 o 
   4   3   5       12.13       12.20      0.52 o 
   5   3   5      105.88      105.21      1.80 o 
   6   3   5        3.26        1.09      0.39 o 
   7   3   5       13.04       12.41      0.87 o 
   8   3   5        6.57        8.96      0.72 o 
   9   3   5       53.83       59.78      1.73 o 
  -8   4   5      116.63      112.69      3.20 o 
  -7   4   5       77.22       81.67      2.37 o 
  -6   4   5        6.54        6.13      0.71 o 
  -5   4   5       67.22       57.68      2.13 o 
  -4   4   5       24.98       29.20      0.79 o 
  -3   4   5       13.18       11.56      0.41 o 
  -2   4   5       87.79       90.30      1.22 o 
  -1   4   5       27.88       22.76      0.52 o 
   0   4   5      225.03      241.41      2.68 o 
   1   4   5      277.97      275.97      3.16 o 
   2   4   5        0.17       -0.10      0.20 o 
   3   4   5       26.62       29.78      0.70 o 
   4   4   5       48.82       47.61      1.09 o 
   5   4   5        1.23        1.08      0.42 o 
   6   4   5       28.55       25.95      0.99 o 
   7   4   5        6.13        5.87      0.59 o 
   8   4   5        3.70        6.25      0.66 o 
  -8   5   5        0.55        2.21      1.25 o 
  -7   5   5        1.19        2.37      0.77 o 
  -6   5   5       48.99       42.98      2.05 o 
  -5   5   5       38.80       33.39      1.73 o 
  -4   5   5        8.25        6.77      0.48 o 
  -3   5   5       13.62       12.97      0.57 o 
  -2   5   5      359.06      386.35      3.76 o 
  -1   5   5      224.01      228.24      2.67 o 
   0   5   5       11.90       14.77      0.76 o 
   1   5   5      220.85      222.25      2.43 o 
   2   5   5        0.36       -0.25      0.28 o 
   3   5   5       24.90       23.23      0.71 o 
   4   5   5      178.65      170.89      2.07 o 
   5   5   5        5.09        5.03      0.52 o 
   6   5   5       11.38       12.82      0.76 o 
   7   5   5        0.78        1.78      0.51 o 
   8   5   5        1.30        2.07      0.58 o 
  -7   6   5        7.09        5.23      0.96 o 
  -6   6   5        0.00       -0.54      0.54 o 
  -5   6   5       21.17       21.75      1.51 o 
  -4   6   5        3.79        3.37      0.57 o 
  -3   6   5       12.28       10.72      0.84 o 
  -2   6   5      266.81      252.10      4.41 o 
  -1   6   5      134.20      135.45      3.10 o 
   0   6   5       22.80       23.00      1.03 o 
   1   6   5        1.29        1.98      0.46 o 
   2   6   5       25.69       26.67      1.13 o 
   3   6   5        1.30        2.74      0.55 o 
   4   6   5       31.03       29.10      1.11 o 
   5   6   5       88.50       88.89      2.05 o 
   6   6   5       22.45       23.14      1.15 o 
   7   6   5        0.00        0.34      0.49 o 
  -6   7   5       18.13       14.32      3.07 o 
  -5   7   5       36.09       28.21      1.79 o 
  -4   7   5        9.51        6.22      0.74 o 
  -3   7   5       11.49       12.25      1.03 o 
  -2   7   5       20.60       22.53      1.17 o 
  -1   7   5       25.18       25.39      1.21 o 
   0   7   5       20.20       23.29      1.15 o 
   1   7   5        1.61        1.89      0.45 o 
   2   7   5       11.87       11.08      0.82 o 
   3   7   5       39.85       38.96      1.50 o 
   4   7   5      152.90      149.91      3.12 o 
   5   7   5      151.76      143.97      3.17 o 
   6   7   5       64.04       63.77      3.58 o 
  -5   8   5        4.44        5.57      1.31 o 
  -4   8   5        0.28        0.62      0.62 o 
  -3   8   5        6.12        5.85      0.76 o 
  -2   8   5       35.96       33.75      1.78 o 
  -1   8   5       37.36       33.31      1.49 o 
   0   8   5       21.99       21.05      1.19 o 
   1   8   5        0.17       -0.02      0.48 o 
   2   8   5        4.90        6.26      0.86 o 
   3   8   5       24.23       24.46      1.30 o 
   4   8   5       94.84       88.18      5.42 o 
   5   8   5       11.89       11.68      1.35 o 
  -3   9   5        1.82        1.59      0.56 o 
  -2   9   5        7.31        6.39      0.82 o 
  -1   9   5       86.80       86.76      3.21 o 
   0   9   5      122.69      122.79      3.79 o 
   1   9   5        2.41        0.61      1.17 o 
   2   9   5        0.51        0.71      0.67 o 
   3   9   5        2.46        1.70      0.77 o 
  -9   0   6       71.73       67.72      4.02 o 
  -8   0   6        2.90        3.99      1.13 o 
  -7   0   6        0.17       -0.15      0.81 o 
  -6   0   6      151.98      158.45      4.89 o 
  -5   0   6       37.95       39.60      1.18 o 
  -4   0   6        0.86        0.76      0.28 o 
  -3   0   6       42.98       36.67      1.64 o 
  -2   0   6        0.20        0.47      0.20 o 
  -1   0   6      532.31      545.36      4.45 o 
   0   0   6      590.91      597.81     19.66 o 
   1   0   6       56.79       91.33      5.52 o 
   2   0   6       82.44       72.20      2.19 o 
   3   0   6       60.39       43.00      1.19 o 
   4   0   6       65.12       76.30      4.38 o 
   5   0   6       12.26       14.04      0.85 o 
   6   0   6      286.98      247.69      4.03 o 
   7   0   6       32.71       20.83      1.89 o 
   8   0   6        3.25        5.87      1.24 o 
   9   0   6        1.55        1.27      0.60 o 
  -9   1   6       33.07       41.02      2.26 o 
  -8   1   6        0.55        0.47      1.99 o 
  -7   1   6       69.73       72.43      2.52 o 
  -6   1   6        5.41        5.99      0.78 o 
  -5   1   6        9.95        6.42      0.79 o 
  -4   1   6      402.88      449.79      4.72 o 
  -3   1   6     2633.84     2849.22     20.34 o 
  -2   1   6       75.14       66.90      1.05 o 
  -1   1   6      288.94      304.71      1.83 o 
   0   1   6      305.68      311.30      2.90 o 
   1   1   6      835.14      802.11      5.25 o 
   2   1   6      123.08      128.95      2.54 o 
   3   1   6      371.47      419.29      3.46 o 
   4   1   6       54.08       58.71      1.11 o 
   5   1   6        2.23        1.68      0.27 o 
   6   1   6       67.86       45.71      1.39 o 
   7   1   6      120.68       97.91      2.89 o 
   8   1   6        2.11        2.24      0.58 o 
   9   1   6       13.60       11.92      0.81 o 
  -9   2   6        3.48        4.35      0.92 o 
  -8   2   6        9.13        8.05      1.07 o 
  -7   2   6       17.59       19.28      1.79 o 
  -6   2   6       34.99       35.81      2.19 o 
  -5   2   6        4.24        1.15      0.38 o 
  -4   2   6       22.97       24.23      0.65 o 
  -3   2   6      185.73      176.64      3.11 o 
  -2   2   6       62.64       69.67      0.99 o 
  -1   2   6       40.24       33.01      0.44 o 
   0   2   6       20.73       20.31      0.39 o 
   1   2   6      294.79      320.61      3.45 o 
   2   2   6      148.33      148.47      1.73 o 
   3   2   6       84.89       72.50      1.77 o 
   4   2   6       50.96       54.18      1.01 o 
   5   2   6       13.49       12.58      0.53 o 
   6   2   6       11.20        9.88      0.58 o 
   7   2   6        0.07        0.46      0.36 o 
   8   2   6        0.80        1.21      0.40 o 
   9   2   6        8.35        7.60      0.72 o 
  -9   3   6       10.01        9.12      1.24 o 
  -8   3   6       81.29       81.31      3.01 o 
  -7   3   6       66.33       60.89      2.45 o 
  -6   3   6       14.64       12.62      1.08 o 
  -5   3   6       57.72       47.91      1.54 o 
  -4   3   6       16.43       13.11      0.46 o 
  -3   3   6       12.22       11.24      0.45 o 
  -2   3   6       80.09       78.76      1.32 o 
  -1   3   6        2.86        1.78      0.14 o 
   0   3   6      219.71      233.75      2.29 o 
   1   3   6      949.61     1041.95      7.55 o 
   2   3   6      582.44      585.89      9.85 o 
   3   3   6      117.87      125.53      1.49 o 
   4   3   6       74.71       69.11      1.29 o 
   5   3   6       38.41       39.88      2.09 o 
   6   3   6       23.01       20.82      0.77 o 
   7   3   6        5.39        4.14      0.48 o 
   8   3   6       34.60       39.45      1.33 o 
   9   3   6        0.04        0.17      0.43 o 
  -8   4   6        3.73        3.86      0.97 o 
  -7   4   6        0.01        0.54      0.50 o 
  -6   4   6        0.02        0.19      0.55 o 
  -5   4   6       39.00       35.09      1.33 o 
  -4   4   6        2.82        1.37      0.36 o 
  -3   4   6      178.63      179.24      2.61 o 
  -2   4   6       11.06       13.55      0.43 o 
  -1   4   6        5.26        4.62      0.30 o 
   0   4   6      109.58      127.15      1.30 o 
   1   4   6        0.08        0.25      0.13 o 
   2   4   6       24.73       28.38      0.62 o 
   3   4   6       83.09       78.95      1.15 o 
   4   4   6       43.06       41.05      1.00 o 
   5   4   6      108.26      105.65      1.68 o 
   6   4   6       25.20       23.91      1.18 o 
   7   4   6        1.23        1.99      0.44 o 
   8   4   6        0.00        1.13      0.46 o 
  -8   5   6       13.74       14.40      1.49 o 
  -7   5   6       46.40       47.64      2.33 o 
  -6   5   6       22.14       18.32      2.25 o 
  -5   5   6      189.41      179.73      4.28 o 
  -4   5   6       25.78       20.97      0.78 o 
  -3   5   6        7.42        7.57      0.56 o 
  -2   5   6      181.77      191.14      2.22 o 
  -1   5   6      362.94      360.10      5.43 o 
   0   5   6        2.59        1.92      0.44 o 
   1   5   6        8.53        9.34      0.50 o 
   2   5   6       31.79       29.32      0.79 o 
   3   5   6        4.24        4.41      0.35 o 
   4   5   6      101.41      105.18      1.61 o 
   5   5   6      100.29      100.23      1.88 o 
   6   5   6       32.07       30.93      1.12 o 
   7   5   6        0.99        1.99      0.44 o 
   8   5   6       36.97       44.00      1.49 o 
  -7   6   6        0.17       -0.67      0.67 o 
  -6   6   6        1.14        0.55      1.07 o 
  -5   6   6        0.05        0.21      0.47 o 
  -4   6   6        5.98        6.94      0.59 o 
  -3   6   6       48.91       47.04      1.33 o 
  -2   6   6       70.31       66.16      1.50 o 
  -1   6   6       34.98       36.60      1.33 o 
   0   6   6        0.32        0.44      0.45 o 
   1   6   6        0.26        0.33      0.37 o 
   2   6   6        7.86        5.70      0.53 o 
   3   6   6        5.37        4.80      0.46 o 
   4   6   6       33.94       34.94      1.06 o 
   5   6   6       12.45       12.56      0.86 o 
   6   6   6       10.70       12.98      0.91 o 
   7   6   6        0.21       -0.47      0.48 o 
  -6   7   6        5.23        4.86      0.98 o 
  -5   7   6       15.32       16.42      1.77 o 
  -4   7   6        0.42        0.38      0.46 o 
  -3   7   6        6.10        5.93      0.73 o 
  -2   7   6        0.61        3.38      0.77 o 
  -1   7   6        5.78        9.64      0.86 o 
   0   7   6       25.02       25.51      1.21 o 
   1   7   6        0.09       -0.46      0.46 o 
   2   7   6        2.58        2.26      0.60 o 
   3   7   6       33.17       30.49      1.35 o 
   4   7   6        4.75        6.38      0.76 o 
   5   7   6       25.07       24.02      1.33 o 
   6   7   6        8.02        8.02      1.32 o 
  -5   8   6        0.16       -0.06      0.70 o 
  -4   8   6        0.00        0.97      0.55 o 
  -3   8   6       31.23       30.96      1.51 o 
  -2   8   6       54.00       46.98      1.80 o 
  -1   8   6        0.55        1.45      0.64 o 
   0   8   6        0.50        1.82      0.57 o 
   1   8   6        1.82        1.88      0.56 o 
   2   8   6        4.46        2.21      0.52 o 
   3   8   6        9.37        8.51      0.83 o 
   4   8   6       10.13       10.22      0.96 o 
   5   8   6        8.53        8.90      1.18 o 
  -3   9   6        0.01       -0.15      0.57 o 
  -2   9   6       10.40        9.29      0.97 o 
  -1   9   6       15.24       14.57      1.14 o 
   0   9   6       16.97       19.93      1.28 o 
   1   9   6        4.54        3.15      0.72 o 
   2   9   6        3.62        3.88      0.82 o 
   3   9   6       10.79       12.24      1.39 o 
  -9   1   7        1.30        1.17      0.69 o 
  -8   1   7       17.55       16.47      1.34 o 
  -7   1   7        0.81        0.46      1.03 o 
  -6   1   7       37.88       34.05      1.61 o 
  -5   1   7        9.59       11.13      0.58 o 
  -4   1   7      227.81      238.07      2.21 o 
  -3   1   7      199.83      220.82      2.34 o 
  -2   1   7        7.57        9.29      0.34 o 
  -1   1   7        5.56        5.15      0.20 o 
   0   1   7      436.02      456.08      4.93 o 
   1   1   7      235.35      273.11      3.39 o 
   2   1   7        0.13        0.10      0.19 o 
   3   1   7      179.98      178.82      1.98 o 
   4   1   7       47.24       46.39      0.93 o 
   5   1   7       43.72       43.13      0.97 o 
   6   1   7        1.31        3.10      0.42 o 
   7   1   7       24.22       21.40      1.16 o 
   8   1   7        0.02        0.40      0.40 o 
   9   1   7        3.64        4.40      0.59 o 
  -9   2   7       35.69       38.10      2.18 o 
  -8   2   7        0.35       -0.38      1.35 o 
  -7   2   7        2.84        2.97      0.79 o 
  -6   2   7       89.94       83.05      2.92 o 
  -5   2   7        8.95        4.99      0.55 o 
  -4   2   7        9.58        7.53      0.45 o 
  -3   2   7       62.93       52.61      0.82 o 
  -2   2   7        3.58        2.52      0.21 o 
  -1   2   7        3.94        3.55      0.22 o 
   0   2   7      153.19      159.11      1.33 o 
   1   2   7       49.34       38.84      0.86 o 
   2   2   7       25.77       21.98      0.61 o 
   3   2   7       67.95       76.73      2.76 o 
   4   2   7       13.45       12.74      0.53 o 
   5   2   7        0.82        1.13      0.28 o 
   6   2   7      163.47      143.00      2.35 o 
   7   2   7        0.00       -0.14      0.35 o 
   8   2   7        0.14       -0.40      0.40 o 
   9   2   7        0.15        0.51      0.59 o 
  -9   3   7        0.76       -0.42      0.70 o 
  -8   3   7        8.90        9.57      1.18 o 
  -7   3   7       10.02        8.49      1.03 o 
  -6   3   7      196.66      176.81      3.96 o 
  -5   3   7      117.88      104.40      2.24 o 
  -4   3   7       36.28       39.09      0.94 o 
  -3   3   7      156.01      159.94      2.15 o 
  -2   3   7      224.79      219.88      2.16 o 
  -1   3   7      298.46      281.66      1.96 o 
   0   3   7      242.95      276.55      4.48 o 
   1   3   7       77.77       91.31      1.18 o 
   2   3   7      408.67      433.65      4.29 o 
   3   3   7      674.67      642.16      5.42 o 
   4   3   7        4.65        5.51      0.47 o 
   5   3   7       31.32       28.42      1.03 o 
   6   3   7        0.07       -0.01      0.31 o 
   7   3   7       28.46       25.74      1.03 o 
   8   3   7        1.41        2.07      0.49 o 
  -8   4   7        0.19       -0.52      0.52 o 
  -7   4   7        0.19        1.25      0.54 o 
  -6   4   7       17.55       17.92      1.33 o 
  -5   4   7        1.11        1.21      0.40 o 
  -4   4   7       15.21       15.18      0.66 o 
  -3   4   7        5.78        7.36      0.44 o 
  -2   4   7       53.38       57.24      1.04 o 
  -1   4   7      212.68      206.84      1.92 o 
   0   4   7       18.39       18.35      0.48 o 
   1   4   7        1.84        1.51      0.23 o 
   2   4   7       57.71       56.43      0.95 o 
   3   4   7       10.93       11.49      0.47 o 
   4   4   7       64.87       66.17      1.14 o 
   5   4   7       15.22       15.21      0.69 o 
   6   4   7        8.56        8.80      0.63 o 
   7   4   7        1.31        1.29      0.40 o 
   8   4   7        2.77        2.22      0.55 o 
  -8   5   7       58.92       59.11      3.56 o 
  -7   5   7        8.58        7.10      1.82 o 
  -6   5   7       22.82       19.28      1.14 o 
  -5   5   7       36.24       33.60      1.06 o 
  -4   5   7        3.61        3.65      0.39 o 
  -3   5   7       99.35       99.94      1.55 o 
  -2   5   7       95.43       94.32      1.41 o 
  -1   5   7       36.74       40.34      0.97 o 
   0   5   7       30.78       31.26      0.83 o 
   1   5   7       15.48       17.93      0.60 o 
   2   5   7       93.44       99.23      1.37 o 
   3   5   7       76.46       79.13      1.26 o 
   4   5   7       71.76       66.86      1.22 o 
   5   5   7      174.06      174.50      2.56 o 
   6   5   7        3.16        3.27      0.50 o 
   7   5   7        0.80        1.02      0.41 o 
   8   5   7       17.29       19.81      1.03 o 
  -7   6   7       16.25       19.63      1.62 o 
  -6   6   7        0.11        0.35      0.61 o 
  -5   6   7        0.79       -0.03      0.41 o 
  -4   6   7        1.42        1.83      0.45 o 
  -3   6   7        0.06        0.57      0.34 o 
  -2   6   7        0.02        1.03      0.35 o 
  -1   6   7       52.84       56.03      1.65 o 
   0   6   7        7.30        8.33      1.06 o 
   1   6   7        9.33        8.84      0.70 o 
   2   6   7       22.83       20.78      0.90 o 
   3   6   7        2.54        2.53      0.40 o 
   4   6   7        5.67        5.70      0.48 o 
   5   6   7        9.98       10.79      0.73 o 
   6   6   7        1.91        2.67      0.50 o 
   7   6   7        0.05       -0.22      0.48 o 
  -6   7   7        1.15        1.52      0.93 o 
  -5   7   7        6.07        6.15      0.80 o 
  -4   7   7        0.20        0.52      0.49 o 
  -3   7   7      151.42      146.41      3.12 o 
  -2   7   7      459.03      439.25      8.41 o 
  -1   7   7      336.33      333.79      5.63 o 
   0   7   7       67.44       68.44      1.97 o 
   1   7   7        4.46        4.58      0.68 o 
   2   7   7        1.89        2.59      0.53 o 
   3   7   7       26.51       26.04      1.10 o 
   4   7   7       35.08       34.27      2.01 o 
   5   7   7        8.93        9.17      0.89 o 
   6   7   7        3.01        3.97      0.69 o 
  -5   8   7        2.69        4.66      1.28 o 
  -4   8   7        3.86        1.27      0.67 o 
  -3   8   7       34.14       34.06      1.60 o 
  -2   8   7       28.81       25.49      1.37 o 
  -1   8   7       11.29       15.79      1.10 o 
   0   8   7       11.45       10.96      1.25 o 
   1   8   7        0.04       -0.18      0.59 o 
   2   8   7        1.57        0.54      0.48 o 
   3   8   7        2.23        1.89      0.50 o 
   4   8   7        3.65        4.74      0.70 o 
   5   8   7        2.08        1.31      0.58 o 
  -3   9   7       12.57       12.88      1.14 o 
  -2   9   7       27.53       24.32      1.45 o 
  -1   9   7       23.12       17.92      1.21 o 
   0   9   7        8.28        9.39      0.91 o 
   1   9   7        1.08        0.86      0.49 o 
   2   9   7        2.55        0.70      0.95 o 
   3   9   7       75.50       71.19      2.97 o 
  -9   0   8       26.98       31.14      2.82 o 
  -8   0   8        7.86        7.45      1.45 o 
  -7   0   8       13.27       14.19      1.70 o 
  -6   0   8        4.08        2.64      0.84 o 
  -5   0   8       53.42       62.43      2.04 o 
  -4   0   8       50.83       68.11      1.92 o 
  -3   0   8        8.74        7.93      1.19 o 
  -2   0   8       68.09       63.78      1.21 o 
  -1   0   8      749.80      749.01      7.13 o 
   0   0   8      694.25      729.42      7.56 o 
   1   0   8      226.96      234.49      4.71 o 
   2   0   8       47.97       33.36      1.55 o 
   3   0   8      444.13      479.71      6.68 o 
   4   0   8       63.03       61.46      2.91 o 
   5   0   8       37.22       46.10      1.53 o 
   6   0   8      173.44      140.01      2.59 o 
   7   0   8        1.98        2.63      0.87 o 
   8   0   8        1.42        0.68      0.56 o 
   9   0   8        1.60        0.36      0.65 o 
  -9   1   8       25.88       27.36      1.88 o 
  -8   1   8       17.29       16.79      1.42 o 
  -7   1   8       38.19       37.44      1.84 o 
  -6   1   8       69.35       54.76      2.02 o 
  -5   1   8       29.71       24.14      0.84 o 
  -4   1   8       89.33       94.32      1.31 o 
  -3   1   8       84.49       82.80      1.10 o 
  -2   1   8       17.79       16.86      0.39 o 
  -1   1   8      285.94      292.60      2.45 o 
   0   1   8     2471.19     2556.77     25.18 o 
   1   1   8      424.35      468.44      5.66 o 
   2   1   8        4.50        3.24      0.28 o 
   3   1   8       77.09       81.87      1.09 o 
   4   1   8       16.10       17.66      0.64 o 
   5   1   8       53.09       40.54      1.01 o 
   6   1   8       31.24       20.72      0.88 o 
   7   1   8        2.13        4.69      0.59 o 
   8   1   8        6.87        8.09      0.82 o 
   9   1   8       17.01       22.05      1.07 o 
  -9   2   8        0.22        0.68      0.68 o 
  -8   2   8        0.11        0.64      0.63 o 
  -7   2   8        0.00        0.64      0.61 o 
  -6   2   8        0.39        0.70      0.42 o 
  -5   2   8       12.71       14.76      0.85 o 
  -4   2   8       34.97       31.89      0.75 o 
  -3   2   8       32.63       28.59      0.66 o 
  -2   2   8       37.55       41.90      0.59 o 
  -1   2   8      472.59      468.74      2.98 o 
   0   2   8       85.11       86.42      1.37 o 
   1   2   8       18.15       20.94      0.60 o 
   2   2   8       51.57       58.87      1.01 o 
   3   2   8      211.28      219.13      4.62 o 
   4   2   8       68.64       61.32      1.26 o 
   5   2   8      113.05      114.23      1.69 o 
   6   2   8       24.21       28.88      1.81 o 
   7   2   8        3.43        2.91      0.43 o 
   8   2   8        0.86        1.40      0.47 o 
   9   2   8        6.81        7.90      0.92 o 
  -8   3   8       14.52       14.97      1.39 o 
  -7   3   8        1.71        1.30      1.16 o 
  -6   3   8       58.46       50.16      2.04 o 
  -5   3   8       54.91       40.57      1.24 o 
  -4   3   8      263.28      286.36      2.40 o 
  -3   3   8       15.01       16.38      0.54 o 
  -2   3   8       45.48       45.60      0.63 o 
  -1   3   8        4.58        5.19      0.28 o 
   0   3   8       27.68       27.01      0.92 o 
   1   3   8       12.29       12.42      0.43 o 
   2   3   8       63.02       57.33      1.04 o 
   3   3   8        8.66        6.94      0.48 o 
   4   3   8      629.44      604.69      5.87 o 
   5   3   8      217.73      208.99      2.29 o 
   6   3   8        1.28        0.08      0.38 o 
   7   3   8       13.13       10.33      0.63 o 
   8   3   8        5.62        5.86      0.63 o 
  -8   4   8       21.23       17.80      1.25 o 
  -7   4   8        3.21        3.64      0.80 o 
  -6   4   8       35.24       28.42      1.64 o 
  -5   4   8        7.48        5.90      0.51 o 
  -4   4   8        1.02        0.58      0.32 o 
  -3   4   8       27.69       29.47      0.75 o 
  -2   4   8        3.85        3.34      0.28 o 
  -1   4   8       39.11       34.52      0.54 o 
   0   4   8      170.44      176.82      1.60 o 
   1   4   8       28.76       26.06      0.57 o 
   2   4   8       85.96       87.53      1.30 o 
   3   4   8       33.56       29.46      0.78 o 
   4   4   8        0.54        1.06      0.33 o 
   5   4   8        3.13        2.68      0.40 o 
   6   4   8        3.58        4.27      0.44 o 
   7   4   8        0.03        0.90      0.41 o 
   8   4   8        3.14        3.38      0.56 o 
  -7   5   8        6.66        4.60      0.76 o 
  -6   5   8        1.37        4.20      0.77 o 
  -5   5   8        7.51        8.70      0.61 o 
  -4   5   8        0.26        0.57      0.30 o 
  -3   5   8       24.39       23.14      0.79 o 
  -2   5   8      533.84      525.45      4.16 o 
  -1   5   8      219.45      200.74      2.34 o 
   0   5   8        3.34        3.78      0.31 o 
   1   5   8       66.14       66.76      1.15 o 
   2   5   8      289.91      290.97      3.50 o 
   3   5   8        4.38        3.99      0.35 o 
   4   5   8      288.29      286.53      3.78 o 
   5   5   8       29.42       29.54      0.97 o 
   6   5   8        2.39        1.95      0.48 o 
   7   5   8        1.06        0.83      0.51 o 
  -7   6   8       16.20       20.16      2.95 o 
  -6   6   8        1.20        1.04      0.48 o 
  -5   6   8        0.35        0.02      0.41 o 
  -4   6   8        1.30        0.41      0.62 o 
  -3   6   8        0.07        0.04      0.33 o 
  -2   6   8        2.37        2.77      0.40 o 
  -1   6   8       37.25       44.39      1.28 o 
   0   6   8       35.45       32.53      1.11 o 
   1   6   8        0.33        0.52      0.31 o 
   2   6   8        0.30        0.53      0.43 o 
   3   6   8        1.90        1.61      0.32 o 
   4   6   8        7.12        7.53      0.53 o 
   5   6   8       19.31       20.71      0.94 o 
   6   6   8        7.78        8.43      0.69 o 
   7   6   8        0.01        0.05      0.43 o 
  -6   7   8        1.05        1.73      0.71 o 
  -5   7   8        0.07       -0.53      0.53 o 
  -4   7   8        2.35        2.79      0.66 o 
  -3   7   8       41.32       37.79      1.60 o 
  -2   7   8        7.38        8.87      0.86 o 
  -1   7   8       41.03       40.16      1.55 o 
   0   7   8        0.09       -0.36      0.44 o 
   1   7   8        1.12        0.39      0.61 o 
   2   7   8       17.26       18.56      0.94 o 
   3   7   8        0.34        1.21      0.43 o 
   4   7   8       11.09       10.91      0.83 o 
   5   7   8        1.17        1.53      0.65 o 
   6   7   8        0.19        0.01      0.46 o 
  -4   8   8        2.83        2.46      0.63 o 
  -3   8   8        0.08        1.27      0.59 o 
  -2   8   8        5.24        6.44      0.90 o 
  -1   8   8       25.76       26.18      1.35 o 
   0   8   8       16.53       14.87      1.04 o 
   1   8   8        2.62        0.78      0.48 o 
   2   8   8        0.18        0.55      0.50 o 
   3   8   8       10.43       10.38      0.81 o 
   4   8   8        5.83        6.64      0.81 o 
  -2   9   8        9.71        7.91      0.80 o 
  -1   9   8        4.83        4.04      0.94 o 
   0   9   8        0.25        0.35      0.70 o 
   1   9   8        2.98        1.87      0.69 o 
   2   9   8        1.21        1.24      0.55 o 
  -9   1   9        2.74        3.73      0.87 o 
  -8   1   9        0.07        1.29      1.07 o 
  -7   1   9        9.10        8.70      1.02 o 
  -6   1   9       64.83       56.70      2.07 o 
  -5   1   9        7.43        6.59      0.39 o 
  -4   1   9        0.08        0.33      0.21 o 
  -3   1   9        6.90        6.62      0.36 o 
  -2   1   9      182.47      171.66      1.46 o 
  -1   1   9      192.72      192.26      1.39 o 
   0   1   9      235.73      232.87      4.45 o 
   1   1   9       23.86       24.00      0.58 o 
   2   1   9       54.85       53.20      0.83 o 
   3   1   9      130.75      120.97      1.37 o 
   4   1   9      366.60      354.19      3.35 o 
   5   1   9        4.81        2.18      0.28 o 
   6   1   9       20.56       17.28      0.81 o 
   7   1   9        1.03        1.97      0.49 o 
   8   1   9       16.36       17.22      1.52 o 
   9   1   9        3.48        6.10      0.70 o 
  -9   2   9        0.16        1.23      0.73 o 
  -8   2   9       13.86       13.62      1.29 o 
  -7   2   9        0.32       -0.62      0.62 o 
  -6   2   9        0.41        0.07      0.39 o 
  -5   2   9        0.67        0.41      0.29 o 
  -4   2   9      123.85      128.96      1.41 o 
  -3   2   9       61.35       64.83      0.85 o 
  -2   2   9       62.23       54.02      0.70 o 
  -1   2   9       58.21       67.03      0.81 o 
   0   2   9      203.17      216.20      2.95 o 
   1   2   9      349.96      349.30      4.10 o 
   2   2   9        0.88        2.42      0.22 o 
   3   2   9       36.74       41.45      0.88 o 
   4   2   9       87.26       86.16      1.79 o 
   5   2   9       51.00       54.41      1.20 o 
   6   2   9        6.32        4.04      0.48 o 
   7   2   9        0.71        0.29      0.37 o 
   8   2   9        0.51        0.59      0.49 o 
  -8   3   9       15.43       17.08      1.48 o 
  -7   3   9        1.96        1.95      0.74 o 
  -6   3   9       43.05       38.60      1.50 o 
  -5   3   9       68.83       69.52      1.34 o 
  -4   3   9      178.90      182.47      2.03 o 
  -3   3   9      121.00      112.38      1.35 o 
  -2   3   9       91.38       84.08      1.18 o 
  -1   3   9        0.28        0.99      0.16 o 
   0   3   9      313.47      316.64      3.42 o 
   1   3   9        3.26        4.15      0.31 o 
   2   3   9        2.82        2.55      0.26 o 
   3   3   9      178.12      169.01      3.68 o 
   4   3   9      491.15      493.06     10.67 o 
   5   3   9        9.73        7.18      0.49 o 
   6   3   9       14.48       11.08      0.75 o 
   7   3   9        0.29        0.10      0.41 o 
   8   3   9        8.15        8.85      0.83 o 
  -8   4   9        6.67        8.62      2.61 o 
  -7   4   9       17.50       21.58      1.54 o 
  -6   4   9        2.37        1.43      0.42 o 
  -5   4   9        5.47        6.90      0.52 o 
  -4   4   9       15.08       15.91      0.71 o 
  -3   4   9       17.26       16.13      0.57 o 
  -2   4   9       35.71       36.52      0.75 o 
  -1   4   9       24.87       25.89      0.49 o 
   0   4   9       18.49       21.93      0.55 o 
   1   4   9       20.05       20.52      0.61 o 
   2   4   9       44.05       42.28      0.80 o 
   3   4   9        6.24        5.06      0.49 o 
   4   4   9       88.63       85.27      1.60 o 
   5   4   9      146.58      147.16      2.08 o 
   6   4   9        1.82        1.07      0.35 o 
   7   4   9        0.48        0.11      0.38 o 
   8   4   9        0.86        1.64      0.77 o 
  -7   5   9       15.65       17.20      1.20 o 
  -6   5   9        0.03        0.27      0.55 o 
  -5   5   9        3.60        4.39      0.48 o 
  -4   5   9       83.26       83.66      1.64 o 
  -3   5   9       40.31       38.95      1.04 o 
  -2   5   9      236.54      233.74      2.66 o 
  -1   5   9      156.91      152.64      2.05 o 
   0   5   9        0.16       -0.03      0.33 o 
   1   5   9       31.29       31.15      0.75 o 
   2   5   9       46.99       45.20      0.95 o 
   3   5   9       33.93       36.80      1.15 o 
   4   5   9        1.13        2.18      0.35 o 
   5   5   9        7.01        6.71      0.54 o 
   6   5   9        0.66       -0.22      0.36 o 
   7   5   9        0.05        0.11      0.41 o 
  -7   6   9        1.58        1.38      0.78 o 
  -6   6   9        3.68        3.26      0.63 o 
  -5   6   9       27.42       25.76      1.15 o 
  -4   6   9        8.14        7.68      0.69 o 
  -3   6   9       16.04       13.72      0.79 o 
  -2   6   9       38.28       36.96      0.98 o 
  -1   6   9       51.21       50.19      1.39 o 
   0   6   9        0.03       -0.05      0.35 o 
   1   6   9        0.32        0.06      0.29 o 
   2   6   9        1.19        1.74      0.28 o 
   3   6   9       13.75       14.49      0.62 o 
   4   6   9        0.21        0.05      0.30 o 
   5   6   9        2.85        3.28      0.50 o 
   6   6   9        0.32        1.09      0.61 o 
  -6   7   9        2.04        2.80      0.69 o 
  -5   7   9        2.37        2.21      0.67 o 
  -4   7   9        0.54       -0.01      0.48 o 
  -3   7   9       20.31       22.97      1.27 o 
  -2   7   9       12.15       11.89      0.79 o 
  -1   7   9        1.60        2.43      0.53 o 
   0   7   9        8.68        7.93      0.74 o 
   1   7   9       29.62       25.40      1.22 o 
   2   7   9       41.65       39.16      1.19 o 
   3   7   9       16.89       16.53      0.82 o 
   4   7   9        1.23        1.82      0.46 o 
   5   7   9        3.22        3.55      0.60 o 
  -4   8   9        0.46        0.73      0.57 o 
  -3   8   9        0.49        0.20      0.54 o 
  -2   8   9        0.00        0.13      0.42 o 
  -1   8   9        0.47        1.23      0.55 o 
   0   8   9        0.27       -0.09      0.46 o 
   1   8   9        4.29        2.68      0.57 o 
   2   8   9        5.81        7.81      0.64 o 
   3   8   9        8.10        9.77      0.80 o 
   4   8   9        3.63        3.94      0.69 o 
  -2   9   9       27.87       25.37      1.28 o 
  -1   9   9        0.25       -0.38      0.51 o 
   0   9   9        1.46        1.95      0.53 o 
   1   9   9        1.88        1.17      0.54 o 
  -9   0  10        1.99        1.48      1.06 o 
  -8   0  10        0.14        0.46      0.97 o 
  -7   0  10        0.22       -0.17      0.70 o 
  -6   0  10       16.51       13.82      1.46 o 
  -5   0  10       76.54       79.64      4.84 o 
  -4   0  10       49.67       55.26      1.28 o 
  -3   0  10      128.47      121.48      1.81 o 
  -2   0  10       63.41       52.90      1.14 o 
  -1   0  10       20.02       26.59      0.64 o 
   0   0  10      375.49      436.11      5.44 o 
   1   0  10      150.86      161.59      7.12 o 
   2   0  10      189.66      206.32      3.50 o 
   3   0  10       32.47       33.81      0.99 o 
   4   0  10       76.26       75.25      2.26 o 
   5   0  10      108.39      102.49      3.43 o 
   6   0  10        5.12        4.61      0.59 o 
   7   0  10        0.02       -0.01      1.25 o 
   8   0  10        2.40        4.82      0.92 o 
  -8   1  10       12.85       11.52      1.20 o 
  -7   1  10      170.30      163.60      4.46 o 
  -6   1  10      137.59      124.06      3.89 o 
  -5   1  10       25.44       24.05      0.71 o 
  -4   1  10        7.14        7.05      0.32 o 
  -3   1  10       49.50       51.56      0.75 o 
  -2   1  10       24.60       23.66      0.44 o 
  -1   1  10      292.63      306.88      3.34 o 
   0   1  10       21.34       19.08      0.49 o 
   1   1  10      132.41      140.05      1.58 o 
   2   1  10      173.31      153.37      2.62 o 
   3   1  10      312.01      283.69      2.66 o 
   4   1  10     1063.17     1053.48      6.42 o 
   5   1  10       16.71       16.64      0.61 o 
   6   1  10       40.03       44.71      1.05 o 
   7   1  10        4.51        4.01      0.52 o 
   8   1  10        1.50        0.60      0.44 o 
  -8   2  10        1.00        2.65      0.77 o 
  -7   2  10        1.21        3.29      0.76 o 
  -6   2  10       51.51       42.51      1.55 o 
  -5   2  10        0.84        1.38      0.31 o 
  -4   2  10        1.54        1.00      0.29 o 
  -3   2  10       57.92       54.71      0.79 o 
  -2   2  10       64.08       60.02      0.77 o 
  -1   2  10        4.56        3.70      0.21 o 
   0   2  10        5.36        4.80      0.26 o 
   1   2  10        8.78       10.00      0.32 o 
   2   2  10       49.07       47.29      0.84 o 
   3   2  10      116.18      108.21      2.16 o 
   4   2  10      140.77      133.27      1.85 o 
   5   2  10       44.65       40.27      1.06 o 
   6   2  10       15.05       12.53      0.73 o 
   7   2  10        0.63        1.02      0.38 o 
   8   2  10        1.34        1.15      0.55 o 
  -8   3  10       12.33       13.68      1.38 o 
  -7   3  10        1.93        1.93      1.10 o 
  -6   3  10        7.13        8.65      0.55 o 
  -5   3  10        9.51        8.38      0.46 o 
  -4   3  10       11.78       11.46      0.46 o 
  -3   3  10       72.84       68.24      1.00 o 
  -2   3  10     1353.13     1284.06      6.48 o 
  -1   3  10      313.90      308.91      2.38 o 
   0   3  10        0.46        1.54      0.17 o 
   1   3  10       34.43       37.40      0.70 o 
   2   3  10       28.97       28.96      0.68 o 
   3   3  10       21.30       18.50      0.73 o 
   4   3  10      222.10      204.28      4.02 o 
   5   3  10       25.69       20.63      0.78 o 
   6   3  10        0.02        0.42      0.35 o 
   7   3  10        7.90        7.23      0.67 o 
   8   3  10        8.53       11.64      1.13 o 
  -8   4  10        0.04        1.77      0.60 o 
  -7   4  10        3.93        5.72      0.76 o 
  -6   4  10        4.43        3.72      0.55 o 
  -5   4  10       43.17       38.73      1.16 o 
  -4   4  10       66.48       61.80      1.24 o 
  -3   4  10       97.50       92.30      1.40 o 
  -2   4  10      140.32      138.77      1.55 o 
  -1   4  10        6.98        5.87      0.30 o 
   0   4  10        6.45        5.95      0.35 o 
   1   4  10        1.07        0.58      0.30 o 
   2   4  10       46.63       43.18      0.93 o 
   3   4  10       85.01       84.63      1.24 o 
   4   4  10       66.33       62.33      1.40 o 
   5   4  10        8.78        8.26      0.60 o 
   6   4  10       18.93       18.91      0.81 o 
   7   4  10        2.11        2.10      0.45 o 
  -7   5  10        5.37        8.95      0.89 o 
  -6   5  10       20.01       17.73      1.16 o 
  -5   5  10       23.85       26.21      0.99 o 
  -4   5  10       31.16       30.86      1.02 o 
  -3   5  10       19.42       21.06      0.80 o 
  -2   5  10      204.82      196.66      2.45 o 
  -1   5  10       13.42       13.92      0.72 o 
   0   5  10        0.00       -0.03      0.22 o 
   1   5  10        3.15        3.11      0.31 o 
   2   5  10       11.59       12.75      0.54 o 
   3   5  10        2.11        2.06      0.32 o 
   4   5  10       19.04       17.42      0.72 o 
   5   5  10        8.29        8.39      0.57 o 
   6   5  10        2.37        2.18      0.42 o 
   7   5  10       12.68       13.91      0.99 o 
  -6   6  10        0.07       -0.47      0.47 o 
  -5   6  10        2.05        0.76      0.48 o 
  -4   6  10       25.44       28.37      1.16 o 
  -3   6  10        4.00        4.81      0.47 o 
  -2   6  10       97.61       93.56      1.73 o 
  -1   6  10       25.99       25.86      1.04 o 
   0   6  10       13.34       14.22      0.77 o 
   1   6  10        6.51        9.41      0.48 o 
   2   6  10       14.73       13.91      0.59 o 
   3   6  10        6.07        4.80      0.40 o 
   4   6  10       17.93       21.09      0.77 o 
   5   6  10       24.02       22.02      0.99 o 
   6   6  10        1.17        1.49      0.49 o 
  -5   7  10        2.67        2.06      0.59 o 
  -4   7  10        0.33        0.95      0.55 o 
  -3   7  10       14.63       16.42      1.74 o 
  -2   7  10        2.51        1.85      0.51 o 
  -1   7  10        6.70        5.67      0.68 o 
   0   7  10        5.51        3.81      0.50 o 
   1   7  10       22.68       22.85      0.95 o 
   2   7  10        2.75        2.96      0.44 o 
   3   7  10       12.94       13.86      0.76 o 
   4   7  10        4.80        4.15      0.59 o 
   5   7  10        0.12       -0.18      0.79 o 
  -4   8  10        4.13        4.96      0.77 o 
  -3   8  10       13.07       10.67      1.01 o 
  -2   8  10        3.62        4.03      0.72 o 
  -1   8  10        2.29        2.79      0.60 o 
   0   8  10        1.12        1.11      0.61 o 
   1   8  10        2.52        2.36      0.50 o 
   2   8  10        3.36        3.38      0.57 o 
   3   8  10        8.75        9.31      0.77 o 
   4   8  10        0.11        0.48      0.68 o 
   0   9  10        2.33        1.36      0.55 o 
  -8   1  11        7.99        7.64      1.01 o 
  -7   1  11       29.64       28.34      1.66 o 
  -6   1  11        8.19        8.43      0.82 o 
  -5   1  11       15.82       14.84      0.52 o 
  -4   1  11       43.32       43.26      0.77 o 
  -3   1  11      288.51      275.44      2.00 o 
  -2   1  11      263.69      259.45      1.74 o 
  -1   1  11      162.38      162.73      2.24 o 
   0   1  11        1.77        1.65      0.15 o 
   1   1  11       15.54       15.52      0.77 o 
   2   1  11       49.18       47.33      1.20 o 
   3   1  11       68.98       65.83      1.15 o 
   4   1  11        0.00        0.05      0.24 o 
   5   1  11       13.54       10.65      0.51 o 
   6   1  11        5.26        6.19      0.52 o 
   7   1  11        0.00        1.95      0.72 o 
   8   1  11        0.08       -0.13      0.63 o 
  -8   2  11       10.07       12.94      1.30 o 
  -7   2  11        0.82        1.40      0.57 o 
  -6   2  11        1.07        1.52      0.43 o 
  -5   2  11       41.11       41.01      0.94 o 
  -4   2  11        6.82        5.94      0.31 o 
  -3   2  11       14.05       14.71      0.47 o 
  -2   2  11       62.76       53.41      0.74 o 
  -1   2  11       10.64       14.82      0.40 o 
   0   2  11       93.30      106.01      1.30 o 
   1   2  11        0.79        1.13      0.21 o 
   2   2  11       91.96       86.73      1.18 o 
   3   2  11      330.37      326.09      2.92 o 
   4   2  11      116.79      111.93      2.38 o 
   5   2  11       18.87       16.20      0.82 o 
   6   2  11       38.88       38.04      1.90 o 
   7   2  11        5.96        7.93      0.82 o 
   8   2  11        2.37        3.50      0.78 o 
  -8   3  11        9.13       12.65      1.11 o 
  -7   3  11       16.38       14.44      0.93 o 
  -6   3  11       13.94       13.03      0.64 o 
  -5   3  11        1.72        1.61      0.30 o 
  -4   3  11       11.86       11.83      0.44 o 
  -3   3  11      314.16      304.71      3.13 o 
  -2   3  11       83.68       80.35      1.07 o 
  -1   3  11      278.07      275.74      2.26 o 
   0   3  11       17.08       16.10      0.55 o 
   1   3  11       24.74       28.15      0.66 o 
   2   3  11        0.50        0.75      0.21 o 
   3   3  11       64.98       64.79      1.21 o 
   4   3  11       33.36       29.87      1.03 o 
   5   3  11        0.01        0.25      0.28 o 
   6   3  11        4.50        5.61      0.69 o 
   7   3  11        0.60        1.47      0.73 o 
   8   3  11        0.01        0.84      0.53 o 
  -7   4  11        0.01        0.09      0.43 o 
  -6   4  11       14.61       13.55      0.74 o 
  -5   4  11        0.33        0.51      0.26 o 
  -4   4  11        5.21        3.96      0.35 o 
  -3   4  11       64.15       67.36      1.07 o 
  -2   4  11      315.68      304.49      2.42 o 
  -1   4  11       37.59       35.95      0.74 o 
   0   4  11        0.42        1.28      0.26 o 
   1   4  11        9.35       11.09      0.54 o 
   2   4  11       48.91       45.75      1.06 o 
   3   4  11        5.51        5.35      0.71 o 
   4   4  11       23.01       22.23      0.83 o 
   5   4  11       13.15       10.45      0.76 o 
   6   4  11        0.02        0.72      0.39 o 
   7   4  11        0.07        0.92      0.44 o 
  -7   5  11        4.82        4.37      0.72 o 
  -6   5  11        1.50        2.04      0.44 o 
  -5   5  11        7.18        7.19      0.57 o 
  -4   5  11        8.52        9.15      0.59 o 
  -3   5  11       14.09       15.71      0.70 o 
  -2   5  11       38.92       41.78      1.10 o 
  -1   5  11       43.52       42.94      1.11 o 
   0   5  11        0.39        0.28      0.23 o 
   1   5  11        2.64        4.26      0.35 o 
   2   5  11       54.04       49.83      1.02 o 
   3   5  11       26.28       26.30      0.89 o 
   4   5  11       47.12       44.68      1.30 o 
   5   5  11       13.44       12.59      0.76 o 
   6   5  11        2.55        3.51      0.55 o 
   7   5  11        0.26        1.68      0.56 o 
  -6   6  11        0.16       -0.42      0.44 o 
  -5   6  11        1.47        1.25      0.48 o 
  -4   6  11        0.44        0.73      0.37 o 
  -3   6  11       11.31       12.71      0.79 o 
  -2   6  11        1.20        2.25      0.37 o 
  -1   6  11        1.33        1.25      0.37 o 
   0   6  11        1.26        1.58      0.39 o 
   1   6  11       27.55       25.30      0.84 o 
   2   6  11       27.17       25.66      0.87 o 
   3   6  11        1.46        1.09      0.35 o 
   4   6  11        5.27        5.85      0.53 o 
   5   6  11        0.08        1.02      0.44 o 
   6   6  11        0.00        1.39      0.49 o 
  -5   7  11       13.68       12.63      1.05 o 
  -4   7  11       11.48       11.49      1.00 o 
  -3   7  11        8.40        9.85      0.89 o 
  -2   7  11        0.01        0.11      0.44 o 
  -1   7  11        0.00       -0.09      0.50 o 
   0   7  11       18.24       20.72      0.95 o 
   1   7  11       19.71       19.20      0.89 o 
   2   7  11        9.99        7.48      0.71 o 
   3   7  11        2.06        1.93      0.42 o 
   4   7  11       10.40       10.27      0.81 o 
   5   7  11        9.62        9.77      0.85 o 
  -3   8  11        2.53        3.53      0.71 o 
  -2   8  11       17.88       20.51      1.27 o 
  -1   8  11        6.80        5.77      0.76 o 
   0   8  11        2.37        3.57      0.57 o 
   1   8  11        8.35        7.81      0.73 o 
   2   8  11       11.71       10.78      0.97 o 
   3   8  11        1.64        1.67      0.68 o 
  -8   0  12        0.24        0.81      0.85 o 
  -7   0  12       47.15       36.65      2.61 o 
  -6   0  12        4.16        3.09      0.66 o 
  -5   0  12        1.60        1.35      0.41 o 
  -4   0  12       64.28       65.86      1.47 o 
  -3   0  12        0.06       -0.15      0.32 o 
  -2   0  12      125.77      116.01      1.83 o 
  -1   0  12       44.60       47.58      1.60 o 
   0   0  12      190.35      200.26      4.71 o 
   1   0  12       37.64       33.44      1.37 o 
   2   0  12       10.91        7.96      0.73 o 
   3   0  12     1598.27     1565.52     15.83 o 
   4   0  12      398.26      385.21     12.57 o 
   5   0  12       16.74       15.00      1.14 o 
   6   0  12       68.53       69.20      2.46 o 
   7   0  12       20.44       21.08      2.34 o 
   8   0  12        2.33        3.56      1.36 o 
  -8   1  12       22.15       24.54      1.66 o 
  -7   1  12        6.95        9.22      1.56 o 
  -6   1  12        0.26        0.26      0.39 o 
  -5   1  12       79.14       74.66      1.31 o 
  -4   1  12       76.18       79.69      1.30 o 
  -3   1  12      481.05      457.22      3.30 o 
  -2   1  12      391.50      391.23      3.03 o 
  -1   1  12      280.39      278.10      2.74 o 
   0   1  12        0.01        0.23      0.30 o 
   1   1  12       13.72       12.77      0.70 o 
   2   1  12      179.28      175.26      2.79 o 
   3   1  12      843.40      795.28     14.27 o 
   4   1  12       30.73       27.62      1.04 o 
   5   1  12        9.37        9.17      0.65 o 
   6   1  12        1.94        2.38      0.60 o 
   7   1  12        4.78        6.58      1.05 o 
   8   1  12        7.76        9.32      1.25 o 
  -8   2  12        4.56        7.23      0.90 o 
  -7   2  12        0.49        1.50      0.56 o 
  -6   2  12        0.03        0.51      0.39 o 
  -5   2  12       10.92       12.71      0.52 o 
  -4   2  12       19.63       18.77      0.50 o 
  -3   2  12      305.60      292.95      2.49 o 
  -2   2  12      446.13      433.81      3.48 o 
  -1   2  12        5.18        5.69      0.32 o 
   0   2  12        3.71        3.67      0.38 o 
   1   2  12        0.00        0.32      0.27 o 
   2   2  12       10.01        9.36      0.92 o 
   3   2  12      162.81      152.33      2.75 o 
   4   2  12       39.91       39.66      1.04 o 
   5   2  12       11.43       12.83      0.66 o 
   6   2  12       12.69       15.56      1.04 o 
   7   2  12        4.99        6.05      0.78 o 
   8   2  12        7.41       10.13      1.28 o 
  -7   3  12       13.40       15.91      1.13 o 
  -6   3  12        0.13       -0.24      0.28 o 
  -5   3  12        9.70        8.82      0.50 o 
  -4   3  12        0.90        1.09      0.23 o 
  -3   3  12        1.72        2.71      0.28 o 
  -2   3  12       87.16       80.86      1.22 o 
  -1   3  12       29.54       31.42      0.78 o 
   0   3  12        9.80        9.22      0.69 o 
   1   3  12       35.56       29.83      1.20 o 
   2   3  12       69.32       54.30      1.20 o 
   3   3  12        4.49        4.94      0.45 o 
   4   3  12       14.00       13.18      0.71 o 
   5   3  12       13.71       13.72      0.72 o 
   6   3  12        2.10        2.23      0.57 o 
   7   3  12       15.74       19.96      1.12 o 
  -7   4  12        0.03        0.52      0.52 o 
  -6   4  12        0.65        0.37      0.32 o 
  -5   4  12        2.45        2.77      0.36 o 
  -4   4  12       28.53       27.76      0.81 o 
  -3   4  12       94.13       88.77      1.26 o 
  -2   4  12       88.99       87.27      1.29 o 
  -1   4  12        1.61        1.61      0.25 o 
   0   4  12       61.14       59.35      1.88 o 
   1   4  12       27.11       22.25      0.88 o 
   2   4  12        4.19        3.59      0.45 o 
   3   4  12        0.59       -0.10      0.35 o 
   4   4  12        0.03        0.50      0.40 o 
   5   4  12        1.32        2.12      0.65 o 
   6   4  12        4.56        3.39      0.79 o 
   7   4  12       26.18       31.45      1.33 o 
  -6   5  12        0.99        0.41      0.38 o 
  -5   5  12        6.15        7.27      0.61 o 
  -4   5  12        6.60        8.37      0.55 o 
  -3   5  12        0.94        0.91      0.34 o 
  -2   5  12       59.55       58.69      1.40 o 
  -1   5  12       56.07       54.46      1.14 o 
   0   5  12        0.65        0.13      0.34 o 
   1   5  12       17.13       15.07      0.64 o 
   2   5  12        0.01        1.17      0.41 o 
   3   5  12        0.19        0.35      0.33 o 
   4   5  12       37.88       36.15      1.21 o 
   5   5  12        0.12        0.16      0.45 o 
   6   5  12        0.29        0.82      0.73 o 
  -6   6  12        0.10       -0.77      0.77 o 
  -5   6  12        8.93        8.49      0.89 o 
  -4   6  12        2.51        1.56      0.52 o 
  -3   6  12        0.04        0.93      0.51 o 
  -2   6  12       23.90       25.26      0.96 o 
  -1   6  12        6.95        5.84      0.60 o 
   0   6  12       13.10       12.81      0.80 o 
   1   6  12       18.51       15.07      0.87 o 
   2   6  12       35.93       34.30      1.01 o 
   3   6  12       22.55       20.07      0.84 o 
   4   6  12        0.91        1.83      0.54 o 
   5   6  12        0.20        0.15      0.53 o 
  -4   7  12        0.68        2.72      0.78 o 
  -3   7  12        5.21        5.89      0.98 o 
  -2   7  12       11.90       12.49      1.01 o 
  -1   7  12        2.07        2.01      0.48 o 
   0   7  12        0.03        0.55      0.41 o 
   1   7  12        0.00        0.63      0.73 o 
   2   7  12        9.43       11.90      0.86 o 
   3   7  12        0.01        0.32      0.38 o 
   4   7  12       11.30       11.93      1.07 o 
  -2   8  12        0.58        1.69      0.97 o 
  -1   8  12        2.48        3.91      0.97 o 
   0   8  12        0.84        0.62      1.30 o 
   1   8  12        3.98        6.69      1.58 o 
   2   8  12        0.23        0.85      1.08 o 
  -8   1  13        2.64        5.04      1.38 o 
  -7   1  13        8.63        9.13      0.76 o 
  -6   1  13        0.00        0.26      0.36 o 
  -5   1  13        4.50        4.53      0.43 o 
  -4   1  13        1.54        1.90      0.28 o 
  -3   1  13        4.81        5.84      0.52 o 
  -2   1  13        2.92        4.42      0.44 o 
  -1   1  13       41.73       44.31      1.02 o 
   0   1  13       28.63       29.95      1.05 o 
   1   1  13        2.90        2.99      0.43 o 
   2   1  13       48.66       48.24      1.26 o 
   3   1  13      234.51      218.13      2.95 o 
   4   1  13        3.50        4.15      0.48 o 
   5   1  13        0.67        0.16      0.36 o 
   6   1  13        0.98        1.57      0.45 o 
   7   1  13        7.37       10.77      1.32 o 
  -7   2  13       40.68       37.99      1.50 o 
  -6   2  13       11.52        9.67      0.80 o 
  -5   2  13       13.87       13.94      0.62 o 
  -4   2  13        3.52        3.83      0.32 o 
  -3   2  13      446.09      446.67      3.80 o 
  -2   2  13       13.18       13.18      0.64 o 
  -1   2  13       12.82       10.00      0.49 o 
   0   2  13       63.30       58.82      1.47 o 
   1   2  13       90.20       82.17      1.80 o 
   2   2  13       34.02       34.78      1.24 o 
   3   2  13      239.75      236.58      4.12 o 
   4   2  13       63.55       64.22      1.62 o 
   5   2  13        2.63        3.11      0.49 o 
   6   2  13        2.60        3.00      0.66 o 
   7   2  13       26.23       29.11      1.91 o 
  -7   3  13       14.72       15.08      1.13 o 
  -6   3  13        0.00        0.35      0.39 o 
  -5   3  13        2.20        2.65      0.39 o 
  -4   3  13       14.63       15.13      0.57 o 
  -3   3  13        6.56        5.57      0.40 o 
  -2   3  13       17.71       17.06      0.66 o 
  -1   3  13       13.06       11.44      0.59 o 
   0   3  13       18.05       21.05      1.06 o 
   1   3  13        1.08       -0.04      0.42 o 
   2   3  13       35.84       38.39      1.81 o 
   3   3  13      125.94      117.95      2.44 o 
   4   3  13       17.07       17.87      1.24 o 
   5   3  13        9.05        8.33      0.67 o 
   6   3  13        3.74        3.98      0.69 o 
   7   3  13        1.03        1.41      0.53 o 
  -7   4  13        0.75       -0.14      0.46 o 
  -6   4  13        5.50        5.08      0.50 o 
  -5   4  13       18.39       19.31      0.81 o 
  -4   4  13        3.59        4.60      0.44 o 
  -3   4  13        7.44        7.43      0.45 o 
  -2   4  13      100.77       98.08      1.44 o 
  -1   4  13        8.37        8.04      0.59 o 
   0   4  13        8.37        6.63      0.68 o 
   1   4  13        6.49        4.41      0.64 o 
   2   4  13       39.28       36.36      1.47 o 
   3   4  13       12.95       13.93      1.19 o 
   4   4  13       50.22       46.42      4.21 o 
   5   4  13        5.20        4.46      0.71 o 
   6   4  13        2.43        1.77      0.58 o 
   7   4  13        0.40        1.09      0.74 o 
  -6   5  13        0.96        0.57      0.39 o 
  -5   5  13        0.36        1.23      0.38 o 
  -4   5  13       34.56       33.88      1.15 o 
  -3   5  13        2.22        3.02      0.41 o 
  -2   5  13       21.93       20.70      0.87 o 
  -1   5  13        2.82        4.60      0.64 o 
   0   5  13        1.50        3.14      0.58 o 
   1   5  13        1.64        1.59      0.40 o 
   2   5  13        0.20        0.86      0.44 o 
   3   5  13        0.13        0.31      0.50 o 
   4   5  13        4.80        5.48      0.68 o 
   5   5  13        0.23        0.07      0.51 o 
   6   5  13        0.27        0.80      0.53 o 
  -5   6  13       10.96       11.25      0.86 o 
  -4   6  13       16.01       15.68      0.85 o 
  -3   6  13        3.59        4.76      0.58 o 
  -2   6  13       33.76       34.62      1.29 o 
  -1   6  13        2.18        1.94      0.77 o 
   0   6  13        0.00        0.83      0.50 o 
   1   6  13        0.41        0.16      0.52 o 
   2   6  13        9.56        8.64      0.65 o 
   3   6  13        8.31        8.41      0.65 o 
   4   6  13       43.19       47.52      1.66 o 
   5   6  13        1.07        0.97      0.52 o 
  -4   7  13        0.76        2.76      0.68 o 
  -3   7  13        1.06        0.77      0.50 o 
  -2   7  13       11.53       11.47      0.84 o 
  -1   7  13       12.81       12.66      0.86 o 
   0   7  13        0.63        0.20      0.56 o 
   1   7  13        0.10        0.78      0.60 o 
   2   7  13        0.14        0.41      0.94 o 
   3   7  13        1.80        2.46      0.55 o 
   4   7  13       15.82       15.38      1.04 o 
  -1   8  13        4.43        6.44      2.28 o 
   0   8  13        0.09        0.49      0.84 o 
   1   8  13        0.22        0.18      0.73 o 
  -7   0  14       45.88       49.84      3.61 o 
  -6   0  14        1.48        0.77      0.71 o 
  -5   0  14       27.46       29.21      1.73 o 
  -4   0  14      424.38      401.74      6.84 o 
  -3   0  14     1843.03     1845.63     18.50 o 
  -2   0  14       51.64       57.44      2.18 o 
  -1   0  14        1.43        3.11      0.51 o 
   0   0  14        3.79        4.93      0.67 o 
   1   0  14      121.40      113.99      2.77 o 
   2   0  14      113.24       91.55      2.56 o 
   3   0  14       23.67       21.58      1.36 o 
   4   0  14        8.56       10.69      1.04 o 
   5   0  14        3.76        4.37      0.79 o 
   6   0  14       44.89       53.09      2.28 o 
   7   0  14       43.01       52.49      3.58 o 
  -7   1  14        4.11        4.62      0.80 o 
  -6   1  14        8.77        5.19      0.64 o 
  -5   1  14       30.02       28.29      1.07 o 
  -4   1  14      128.53      133.03      1.78 o 
  -3   1  14       18.95       25.83      0.83 o 
  -2   1  14        3.67        5.34      0.56 o 
  -1   1  14        0.29        0.00      0.30 o 
   0   1  14       48.80       52.98      2.25 o 
   1   1  14      117.47      101.45      2.08 o 
   2   1  14        4.99        3.64      0.57 o 
   3   1  14       59.77       54.38      1.44 o 
   4   1  14       62.16       62.52      1.62 o 
   5   1  14        5.24        4.90      0.56 o 
   6   1  14        0.45        1.93      0.47 o 
   7   1  14       36.73       45.52      2.39 o 
  -7   2  14        1.55        2.33      0.69 o 
  -6   2  14        0.79        0.23      0.51 o 
  -5   2  14        0.29        0.34      0.34 o 
  -4   2  14       16.10       16.61      0.68 o 
  -3   2  14      169.61      165.34      2.25 o 
  -2   2  14        3.92        4.20      0.41 o 
  -1   2  14       29.56       30.97      1.09 o 
   0   2  14       19.28       15.32      0.81 o 
   1   2  14       59.68       49.52      1.43 o 
   2   2  14      165.18      155.18      2.77 o 
   3   2  14      104.53      101.60      2.32 o 
   4   2  14        2.52        2.45      0.46 o 
   5   2  14        0.03       -0.13      0.42 o 
   6   2  14       23.31       24.46      1.34 o 
   7   2  14       15.10       18.31      1.27 o 
  -7   3  14        2.59        1.67      0.94 o 
  -6   3  14        0.46        0.53      0.43 o 
  -5   3  14       50.62       56.65      1.38 o 
  -4   3  14       51.59       54.53      1.16 o 
  -3   3  14        0.67        0.66      0.32 o 
  -2   3  14        8.48        7.19      0.47 o 
  -1   3  14        2.24        2.88      0.48 o 
   0   3  14        0.12        0.15      0.50 o 
   1   3  14       45.07       36.36      1.76 o 
   2   3  14      154.19      155.66      3.72 o 
   3   3  14       37.13       35.42      1.88 o 
   4   3  14        1.30        1.76      0.42 o 
   5   3  14        0.19       -0.01      0.38 o 
   6   3  14        6.16        6.31      0.80 o 
   7   3  14        2.75        2.42      0.64 o 
  -6   4  14        7.38        8.54      0.68 o 
  -5   4  14       13.93       14.83      0.83 o 
  -4   4  14        1.14        1.28      0.35 o 
  -3   4  14        6.99        9.89      0.58 o 
  -2   4  14        4.49        5.15      0.47 o 
  -1   4  14        2.37        1.34      0.38 o 
   0   4  14       31.68       27.42      1.31 o 
   1   4  14      163.04      139.37      4.01 o 
   2   4  14       41.54       40.30      1.98 o 
   3   4  14       27.47       28.48      1.71 o 
   4   4  14        2.25        3.32      0.75 o 
   5   4  14        7.66        8.95      1.12 o 
   6   4  14        0.56        0.13      0.55 o 
  -6   5  14        1.62        1.63      0.50 o 
  -5   5  14        0.12        0.07      0.63 o 
  -4   5  14        0.10        0.17      0.43 o 
  -3   5  14        3.16        3.58      0.52 o 
  -2   5  14       41.01       40.66      1.41 o 
  -1   5  14        0.34        0.01      0.46 o 
   0   5  14        0.49        1.11      0.50 o 
   1   5  14        3.45        4.06      0.55 o 
   2   5  14        4.40        4.76      0.61 o 
   3   5  14        0.33        0.48      0.52 o 
   4   5  14        7.18        8.32      0.92 o 
   5   5  14       23.74       26.39      1.39 o 
  -5   6  14       10.02       11.95      1.07 o 
  -4   6  14        7.58        6.19      0.70 o 
  -3   6  14        6.73        4.95      0.73 o 
  -2   6  14        1.54        1.79      0.72 o 
  -1   6  14        0.03        0.64      0.50 o 
   0   6  14        7.94        7.51      0.78 o 
   1   6  14        3.89        2.83      0.64 o 
   2   6  14        1.01        1.18      0.45 o 
   3   6  14        2.89        4.19      0.56 o 
   4   6  14        0.37        1.97      0.58 o 
  -3   7  14        0.20        0.83      0.68 o 
  -2   7  14        8.73        8.56      1.02 o 
  -1   7  14        1.82        3.19      0.79 o 
   0   7  14        0.05        0.28      0.54 o 
   1   7  14        2.94        2.74      0.69 o 
   2   7  14        1.28        1.54      0.97 o 
   3   7  14        1.23        2.33      0.84 o 
  -7   1  15        0.38        0.34      0.61 o 
  -6   1  15        1.09        0.26      0.45 o 
  -5   1  15        6.76        8.37      0.67 o 
  -4   1  15       33.34       33.87      1.02 o 
  -3   1  15       10.27        9.63      0.56 o 
  -2   1  15       13.43       15.14      0.67 o 
  -1   1  15        6.49        7.73      0.50 o 
   0   1  15        7.49        5.80      0.58 o 
   1   1  15        0.24        0.62      0.36 o 
   2   1  15       23.86       23.70      0.97 o 
   3   1  15       31.77       30.03      1.12 o 
   4   1  15        0.01        0.72      0.49 o 
   5   1  15        4.65        5.46      0.63 o 
   6   1  15        7.02        8.73      0.76 o 
   7   1  15        2.44        3.42      1.56 o 
  -7   2  15        1.61        4.25      1.15 o 
  -6   2  15        1.70        0.76      0.63 o 
  -5   2  15       31.48       30.07      1.15 o 
  -4   2  15      157.43      158.49      2.26 o 
  -3   2  15      285.59      298.54      3.41 o 
  -2   2  15        2.30        1.37      0.38 o 
  -1   2  15        9.26        9.18      0.66 o 
   0   2  15       65.95       54.00      2.10 o 
   1   2  15       64.89       51.68      2.04 o 
   2   2  15      164.63      156.00      2.85 o 
   3   2  15       41.09       37.61      1.26 o 
   4   2  15        0.92        0.50      0.53 o 
   5   2  15        1.82        2.48      0.50 o 
   6   2  15        0.23        0.22      0.56 o 
   7   2  15        0.00        0.64      0.62 o 
  -6   3  15        4.63        2.95      0.53 o 
  -5   3  15        0.02        0.57      0.36 o 
  -4   3  15       29.79       33.39      1.06 o 
  -3   3  15        0.00        0.88      0.36 o 
  -2   3  15       61.35       60.33      1.31 o 
  -1   3  15        0.37        0.07      0.38 o 
   0   3  15        0.02       -1.16      1.42 o 
   1   3  15       36.96       31.65      2.47 o 
   2   3  15       28.47       26.16      1.63 o 
   3   3  15        1.09        1.55      0.72 o 
   4   3  15        7.53        6.86      0.95 o 
   5   3  15        1.41        0.88      0.50 o 
   6   3  15        0.00        0.08      0.59 o 
  -6   4  15        0.98        1.05      0.47 o 
  -5   4  15        6.31        7.42      0.68 o 
  -4   4  15        1.40        1.93      0.39 o 
  -3   4  15       34.97       35.28      1.04 o 
  -2   4  15        4.85        4.88      0.43 o 
  -1   4  15       19.45       19.31      1.12 o 
   0   4  15        1.80        0.94      0.43 o 
   1   4  15        9.90       11.66      1.06 o 
   2   4  15      111.51      119.47      4.21 o 
   3   4  15       97.90      105.06      3.31 o 
   4   4  15        9.60       12.55      1.30 o 
   5   4  15        5.06        5.32      0.96 o 
   6   4  15        0.37        0.99      0.82 o 
  -5   5  15       10.85       12.46      0.92 o 
  -4   5  15       12.08       10.65      0.82 o 
  -3   5  15        0.52        0.33      0.41 o 
  -2   5  15        0.26        0.68      0.45 o 
  -1   5  15        2.39        4.15      0.68 o 
   0   5  15        0.06        0.25      0.50 o 
   1   5  15       24.04       19.92      1.24 o 
   2   5  15       76.26       76.12      2.27 o 
   3   5  15        0.24        0.73      0.81 o 
   4   5  15        0.53        0.94      0.57 o 
   5   5  15        1.89        1.61      0.55 o 
  -4   6  15        0.21        0.49      0.48 o 
  -3   6  15       30.09       28.94      1.54 o 
  -2   6  15       72.91       74.05      2.35 o 
  -1   6  15       12.77       14.13      1.09 o 
   0   6  15        6.63        7.28      1.01 o 
   1   6  15        7.19        7.05      0.86 o 
   2   6  15        4.30        4.44      0.76 o 
   3   6  15       12.02       11.57      0.89 o 
   4   6  15        9.71       11.07      0.93 o 
  -2   7  15        6.80        7.30      0.89 o 
  -1   7  15        3.03        3.30      0.72 o 
   0   7  15        3.70        4.60      0.73 o 
   1   7  15        1.06        0.51      0.58 o 
   2   7  15        0.48       -0.35      0.57 o 
  -7   0  16        4.08        4.40      1.01 o 
  -6   0  16        8.07        9.23      1.16 o 
  -5   0  16        0.36        0.97      0.49 o 
  -4   0  16        5.40        6.74      0.77 o 
  -3   0  16        3.80        5.47      0.77 o 
  -2   0  16       28.20       29.46      1.51 o 
  -1   0  16        1.25        0.47      0.42 o 
   0   0  16      148.24      136.30      3.29 o 
   1   0  16      129.02      107.04      5.31 o 
   2   0  16      133.80      124.69      3.83 o 
   3   0  16        3.18        2.34      0.63 o 
   4   0  16        0.21       -0.45      1.02 o 
   5   0  16        1.02        2.42      0.83 o 
   6   0  16       97.21      112.66      3.51 o 
  -7   1  16        1.58        1.02      0.72 o 
  -6   1  16        2.74        1.21      0.48 o 
  -5   1  16       42.10       43.32      1.40 o 
  -4   1  16       39.45       35.31      1.07 o 
  -3   1  16        6.53        6.94      0.56 o 
  -2   1  16       53.83       54.25      1.52 o 
  -1   1  16       23.05       23.00      0.83 o 
   0   1  16        2.57        1.46      0.44 o 
   1   1  16        3.64        4.39      0.56 o 
   2   1  16        2.18        1.55      0.38 o 
   3   1  16       16.11       17.01      0.90 o 
   4   1  16       12.14       12.61      0.86 o 
   5   1  16        2.71        2.78      0.50 o 
   6   1  16        3.53        4.58      0.77 o 
  -6   2  16        8.82        9.97      0.89 o 
  -5   2  16       90.14       93.59      2.06 o 
  -4   2  16       92.07       93.53      1.76 o 
  -3   2  16       17.33       17.05      0.83 o 
  -2   2  16        2.33        1.89      0.56 o 
  -1   2  16        1.05        0.31      0.51 o 
   0   2  16       29.67       24.16      1.50 o 
   1   2  16       80.74       62.24      3.75 o 
   2   2  16        2.97        2.71      0.71 o 
   3   2  16       13.16       13.44      0.82 o 
   4   2  16        0.36        0.49      0.40 o 
   5   2  16        1.43        0.36      0.42 o 
   6   2  16       30.52       35.55      1.69 o 
  -6   3  16        0.38        0.60      0.55 o 
  -5   3  16        3.88        4.39      0.55 o 
  -4   3  16       25.94       28.53      1.02 o 
  -3   3  16        1.16        0.54      0.35 o 
  -2   3  16        8.17        7.89      0.55 o 
  -1   3  16        0.09       -1.51      1.51 o 
   0   3  16       16.39       12.81      2.30 o 
   1   3  16        1.40        0.66      0.59 o 
   2   3  16       42.08       38.05      2.29 o 
   3   3  16        5.57        5.65      1.27 o 
   4   3  16        0.94        1.44      0.58 o 
   5   3  16        4.53        3.51      0.67 o 
   6   3  16       11.89       14.36      1.49 o 
  -5   4  16       59.30       58.77      1.66 o 
  -4   4  16       28.11       27.95      1.11 o 
  -3   4  16        2.72        2.46      0.37 o 
  -2   4  16       21.25       23.71      0.87 o 
  -1   4  16       14.97       14.82      0.86 o 
   0   4  16        2.47        2.84      0.59 o 
   1   4  16       76.43       72.86      2.79 o 
   2   4  16       68.20       69.78      4.86 o 
   3   4  16        0.02        0.52      0.58 o 
   4   4  16       16.27       20.18      1.63 o 
   5   4  16       13.27       14.76      3.29 o 
  -4   5  16        0.68        0.88      0.48 o 
  -3   5  16        3.33        4.46      0.75 o 
  -2   5  16        5.69        5.36      0.75 o 
  -1   5  16        0.02        0.49      0.51 o 
   0   5  16        3.36        5.39      0.76 o 
   1   5  16       39.39       45.24      2.52 o 
   2   5  16       15.26       14.66      1.10 o 
   3   5  16        0.34        0.33      0.72 o 
   4   5  16        0.31        0.41      0.59 o 
  -3   6  16        0.01        0.38      0.57 o 
  -2   6  16       19.01       24.84      1.45 o 
  -1   6  16       33.70       38.55      1.77 o 
   0   6  16        6.74        6.41      0.84 o 
   1   6  16       22.92       23.24      1.45 o 
   2   6  16       18.83       23.40      1.47 o 
   3   6  16       11.51       11.78      1.07 o 
  -6   1  17        2.13        2.32      0.69 o 
  -5   1  17        0.39        0.07      0.39 o 
  -4   1  17       62.55       60.74      1.44 o 
  -3   1  17        9.14        8.25      0.62 o 
  -2   1  17        1.47        0.78      0.39 o 
  -1   1  17        0.60        1.16      0.55 o 
   0   1  17       49.71       41.00      1.45 o 
   1   1  17        6.99        5.71      0.59 o 
   2   1  17        8.49        8.67      0.70 o 
   3   1  17       16.54       18.22      0.95 o 
   4   1  17        6.40        6.76      0.69 o 
   5   1  17        0.86        1.07      0.57 o 
   6   1  17        5.34        6.19      0.73 o 
  -6   2  17       14.28       18.56      1.02 o 
  -5   2  17        0.66        1.31      0.44 o 
  -4   2  17       51.03       52.60      1.35 o 
  -3   2  17        3.06        2.44      0.44 o 
  -2   2  17        4.76        5.60      0.56 o 
  -1   2  17        0.75        0.52      0.51 o 
   0   2  17        0.42        0.32      0.57 o 
   1   2  17        0.06       -0.57      0.57 o 
   2   2  17        3.84        1.74      0.63 o 
   3   2  17       19.04       21.47      1.25 o 
   4   2  17       21.87       27.13      1.42 o 
   5   2  17       22.23       23.94      1.38 o 
   6   2  17       17.25       19.83      1.33 o 
  -5   3  17       13.70       15.58      0.91 o 
  -4   3  17        9.05        8.78      0.64 o 
  -3   3  17        3.69        3.42      0.47 o 
  -2   3  17        3.62        3.63      0.47 o 
  -1   3  17        1.37        0.92      1.10 o 
   0   3  17        4.04        2.88      0.77 o 
   1   3  17        2.66        3.32      0.81 o 
   2   3  17       18.70       14.36      1.32 o 
   3   3  17        3.09        2.51      0.79 o 
   4   3  17        0.95        0.79      0.84 o 
   5   3  17        6.25        7.07      0.88 o 
  -5   4  17       51.80       52.37      1.82 o 
  -4   4  17      115.86      118.85      2.37 o 
  -3   4  17       41.76       42.86      1.34 o 
  -2   4  17       25.99       28.64      1.10 o 
  -1   4  17        3.69        4.72      0.68 o 
   0   4  17        0.47        0.84      0.61 o 
   1   4  17       46.17       47.45      2.30 o 
   2   4  17       10.39        9.65      1.22 o 
   3   4  17        0.82        0.07      0.70 o 
   4   4  17       33.55       44.38      2.37 o 
  -4   5  17        8.49        9.36      0.86 o 
  -3   5  17        5.45        6.84      0.84 o 
  -2   5  17        0.00       -0.41      0.54 o 
  -1   5  17        0.80        0.48      0.53 o 
   0   5  17       12.44       15.09      1.29 o 
   1   5  17        3.93        4.69      1.05 o 
   2   5  17        5.20        5.58      1.02 o 
   3   5  17        0.11        0.01      0.66 o 
  -2   6  17       13.80       16.04      1.20 o 
  -1   6  17        2.99        6.23      0.85 o 
   0   6  17        5.80        6.31      1.21 o 
   1   6  17       83.86       94.46      2.84 o 
   2   6  17       37.81       39.56      2.39 o 
  -6   0  18       54.45       59.95      2.89 o 
  -5   0  18        1.99        2.14      0.79 o 
  -4   0  18       42.61       41.59      1.77 o 
  -3   0  18       10.88       10.51      1.14 o 
  -2   0  18        4.54        4.23      0.62 o 
  -1   0  18       26.88       19.72      1.30 o 
   0   0  18       83.73       80.44      2.66 o 
   1   0  18        1.62        0.96      0.60 o 
   2   0  18       41.63       45.39      3.41 o 
   3   0  18       27.32       28.12      3.37 o 
   4   0  18       16.98       20.07      1.73 o 
   5   0  18        7.43        7.67      1.03 o 
  -5   1  18        0.07        0.56      0.45 o 
  -4   1  18       22.13       24.78      0.98 o 
  -3   1  18       11.48       10.93      0.70 o 
  -2   1  18        4.82        4.27      0.56 o 
  -1   1  18        8.26        6.55      0.88 o 
   0   1  18       93.06       83.35      2.54 o 
   1   1  18        0.00        0.15      0.43 o 
   2   1  18        6.44        6.09      0.62 o 
   3   1  18        6.13        6.78      1.02 o 
   4   1  18        0.73        1.80      0.49 o 
   5   1  18        0.62        0.31      0.55 o 
  -5   2  18        1.68        1.85      0.46 o 
  -4   2  18       25.55       27.36      1.01 o 
  -3   2  18        3.61        4.76      0.68 o 
  -2   2  18        0.55       -0.27      0.55 o 
  -1   2  18        0.54       -0.23      0.56 o 
   0   2  18       55.30       60.15      2.75 o 
   1   2  18        1.19        1.43      0.83 o 
   2   2  18       30.64       32.24      1.52 o 
   3   2  18        7.13       10.07      0.94 o 
   4   2  18       21.22       26.17      1.46 o 
   5   2  18        2.38        2.92      0.67 o 
  -5   3  18       26.33       23.58      1.34 o 
  -4   3  18       22.34       21.10      1.02 o 
  -3   3  18        0.03        0.49      0.48 o 
  -2   3  18        0.25       -0.09      0.42 o 
  -1   3  18        9.39       10.91      2.67 o 
   0   3  18        8.89        8.39      1.05 o 
   1   3  18        1.95        0.88      0.64 o 
   2   3  18       15.58       15.12      1.38 o 
   3   3  18        1.41        2.43      0.65 o 
   4   3  18       10.51       12.11      1.10 o 
  -4   4  18        4.86        4.90      0.62 o 
  -3   4  18       15.62       16.86      1.01 o 
  -2   4  18       23.57       28.90      1.28 o 
  -1   4  18        5.58       10.24      1.83 o 
   0   4  18       11.18       11.66      1.22 o 
   1   4  18        0.79        0.59      0.97 o 
   2   4  18        1.68        1.67      0.84 o 
   3   4  18        0.06       -0.66      0.66 o 
   4   4  18        0.00        0.57      0.84 o 
  -3   5  18        0.00       -0.61      0.61 o 
  -2   5  18       14.76       18.47      1.27 o 
  -1   5  18        5.14        6.55      0.85 o 
   0   5  18        0.00        0.90      0.70 o 
   1   5  18        2.59        4.70      1.02 o 
   2   5  18       15.91       17.22      1.89 o 
  -5   1  19        6.93        6.91      0.79 o 
  -4   1  19        9.37        9.05      0.65 o 
  -3   1  19        1.25        0.72      0.61 o 
  -2   1  19        0.10       -0.49      0.57 o 
  -1   1  19       24.89       27.62      1.66 o 
   0   1  19       24.19       23.28      1.30 o 
   1   1  19        0.65        0.41      0.51 o 
   2   1  19        3.60        4.18      0.69 o 
   3   1  19        1.79        2.25      0.62 o 
   4   1  19        4.55        3.77      0.80 o 
  -4   2  19        2.19        2.90      0.46 o 
  -3   2  19       56.18       59.06      1.63 o 
  -2   2  19       25.11       29.35      1.27 o 
  -1   2  19       19.97       21.01      1.51 o 
   0   2  19        6.62        4.27      0.85 o 
   1   2  19        1.39        1.46      0.69 o 
   2   2  19        2.99        3.11      0.67 o 
   3   2  19        6.79        6.68      0.85 o 
   4   2  19        0.50        1.45      0.61 o 
  -4   3  19        1.13        0.82      0.40 o 
  -3   3  19        0.69        0.38      0.47 o 
  -2   3  19       11.81       15.28      1.39 o 
  -1   3  19       11.76       11.95      1.24 o 
   0   3  19       12.68       11.39      1.20 o 
   1   3  19        0.03        0.18      0.64 o 
   2   3  19       15.99       16.27      1.50 o 
   3   3  19        0.21        1.12      0.62 o 
   4   3  19        3.84        4.46      0.76 o 
  -3   4  19       12.80       12.92      0.92 o 
  -2   4  19       17.63       21.12      1.61 o 
  -1   4  19        2.47        2.97      0.85 o 
   0   4  19        8.04        8.63      1.15 o 
   1   4  19        0.37        0.87      0.80 o 
   2   4  19        0.45        1.23      1.38 o 
   3   4  19        3.36        1.88      0.80 o 
  -1   5  19        1.70        2.02      0.97 o 
   0   5  19        6.85        9.81      1.28 o 
   1   5  19       15.82       16.09      1.54 o 
  -4   0  20       33.92       36.87      2.01 o 
  -3   0  20       35.76       36.86      2.14 o 
  -2   0  20        3.53        4.87      0.91 o 
  -1   0  20        3.68        1.89      0.95 o 
   0   0  20        1.09        3.84      1.28 o 
   1   0  20        0.08        0.33      0.62 o 
   2   0  20       35.23       38.62      2.04 o 
   3   0  20       67.90       79.60      6.52 o 
   4   0  20        0.16       -0.24      0.62 o 
  -4   1  20        7.08        8.27      0.74 o 
  -3   1  20        1.89        1.77      0.50 o 
  -2   1  20       13.26       15.21      1.29 o 
  -1   1  20        0.06        0.16      0.51 o 
   0   1  20        1.20        1.04      0.60 o 
   1   1  20       16.45       16.93      1.17 o 
   2   1  20        2.03        2.61      0.64 o 
   3   1  20        3.46        4.13      0.74 o 
   4   1  20       23.67       33.01      1.69 o 
  -4   2  20        8.11        9.44      0.76 o 
  -3   2  20       14.07       17.72      0.95 o 
  -2   2  20        0.63        1.74      0.72 o 
  -1   2  20        4.35        4.70      0.93 o 
   0   2  20        1.08        0.94      0.62 o 
   1   2  20        0.79       -0.10      0.56 o 
   2   2  20       20.01       20.20      1.36 o 
   3   2  20       10.19       13.12      1.12 o 
  -3   3  20        6.98        7.83      0.69 o 
  -2   3  20        8.00       10.22      0.97 o 
  -1   3  20       11.39       11.12      1.71 o 
   0   3  20        0.78        0.36      0.69 o 
   1   3  20        7.24        4.97      0.95 o 
   2   3  20        2.34        2.95      0.90 o 
   3   3  20        0.59        1.11      0.74 o 
  -1   4  20        5.01        6.20      1.75 o 
   0   4  20        0.85        0.92      0.77 o 
   1   4  20       20.07       26.32      1.92 o 
  -3   1  21        4.60        6.53      0.70 o 
  -2   1  21        2.30        3.80      1.45 o 
  -1   1  21        0.16        0.52      0.51 o 
   0   1  21        0.90        0.34      0.68 o 
   1   1  21        6.60        6.86      0.89 o 
   2   1  21        3.14        2.91      0.81 o 
  -2   2  21        0.04        0.30      0.51 o 
  -1   2  21        0.52       -0.29      0.63 o 
   0   2  21        1.61        2.80      0.71 o 
   1   2  21        0.74        1.54      0.61 o 
   2   2  21        0.94        1.62      0.71 o 
  -1   3  21       15.92       16.43      1.50 o 
   0   3  21       16.27       17.43      1.56 o 
   1   3  21        0.01       -0.35      0.74 o 
  -1   0  22        0.12        1.17      1.20 o 
   0   0  22        1.30        0.60      0.93 o 
   1   0  22        0.02        0.64      1.02 o 
  -1   1  22        5.80        3.92      0.97 o 
   0   1  22        3.84        5.72      1.21 o 
                                                 
